# Supplementary material for: Highly dynamic metabolic response of grapevine to water deficits reveals an adaptability to a wide range of climatic conditions
Source: Food Chem X. 2026 Jun 17;37:104088. doi: 10.1016/j.fochx.2026.104088 (PMC13311793; doi:10.1016/j.fochx.2026.104088)
Supplement: Supplementary file 2 — Supplementary material 2 [file mmc2.xlsx]

## Sheet: Infos
Supplementary Data for Highly dynamic metabolic response of grapevine to water deficits reveals an adaptability to a wide range of climatic conditions Sébastien Nicolas, Benjamin Bois, Kévin Billet, Jenny Uhl, Olivier Mathieu, Anne-Lise Santoni, Roy Urvieta, Fernando Buscema, Manfred Stoll, Cornelis van Leeuwen, Philippe Schmitt-Kopplin, Régis D. Gougeon*
Table S1	δ13C values measurements for the 112 Chardonnay samples.
Table S2	δ13C values measurements for the 144 Pinot noir samples.
Table S3	List of VIP characteristics, obtained from the O-PLS multivariate statistical analysis of metabolomics and δ13C datasets.
Table S4	Heliothermal and Dryness Indices calculated using the TerraClimate database for a subset of locations in Bourgogne, Bordeaux, Champagne and Uco Valley where grape samples were collected
Table S5	Harvest starting date in Beaune as reported in the Journal "Le Bien Public" website from 2015
References Abatzoglou, J. T., Dobrowski, S. Z., Parks, S. A., & Hegewisch, K. C. (2018). TerraClimate, a high-resolution global dataset of monthly climate and climatic water balance from 1958-2015. Scientific Data, 5, 1–12. https://doi.org/10.1038/sdata.2017.191 Qin, Y., Abatzoglou, J. T., Siebert, S., Huning, L. S., AghaKouchak, A., Mankin, J. S., Hong, C., Tong, D., Davis, S. J., & Mueller, N. …

## Sheet: Table S1
Table S1. δ13C values measurements for the 112 Chardonnay samples. The plot on the right highlights the mean of each pseudo-biological replicates over the gradient of δ13C measured in 10 regions and during 3 vintages. Point color is function of the δ13C values and is consistent with the color scale shown in Figure 1. ws* : Water status. The classes for the water status are retrieved from Santeste…
Country	Region	Vintage	Pseudo biological replicate 1	Pseudo biological replicate 1	Pseudo biological replicate 1	Pseudo biological replicate 1	Pseudo biological replicate 2	Pseudo biological replicate 2	Pseudo biological replicate 2	Pseudo biological replicate 2	Plot
Country	Region	Vintage	δ13C (‰)	δC13 (‰)	δC13 (‰)	Water deficit	δ13C (‰)	δC13 (‰)	δC13 (‰)	Water deficit	Plot
Country	Region	Vintage	Rep : 1	Rep : 2	Mean(± sd)	Water deficit	Rep : 1	Rep : 2	Mean(± sd)	Water deficit	Plot
Argentina	Uco Valley	2019	-26.6449	-26.6865	-26.67(±0.03)	Weak or nil	-26.8043	-26.7172	-26.76(±0.06)	Weak or nil
Argentina	Uco Valley	2019	-26.7088	-26.7003	-26.70(±0.01)	Weak or nil	-26.7002	-26.7159	-26.71(±0.01)	Weak or nil
Argentina	Uco Valley	2019	-27.8384	-27.9566	-27.90(±0.08)	Weak or nil	-27.0079	-27.1318	-27.07(±0.09)	Weak or nil
Argentina	Uco Valley	2020	-27.9941	-27.9962	-28.00(±0.00)	Weak or nil	-27.9448	-27.9396	-27.94(±0.00)	Weak or nil
Argentina	Uco Valley	2020	-27.1091	-27.2361	-27.17(±0.09)	Weak or nil	-27.2297	-27.2642	-27.25(±0.02)	Weak or nil
Argentina	Uco Valley	2020	-28.5429	-28.5325	-28.54(±0.01)	Weak or nil	-28.7065	-28.595	-28.65(±0.08)	Weak or nil
France	Beaujolais	2019	-26.5193	-26.4363	-26.48(±0.06)	Weak or nil
France	Bordeaux	2019	-25.4508	-25.4487	-25.45(±0.00)	Weak to moderate
France	Bordeaux	2020	-26.471	-26.4242	-26.45(±0.03)	Weak or nil	-26.1812	-26.2159	-26.20(±0.02)	Weak or nil
France	Bordeaux	2021	-28.0838	-28.0203	-28.05(±0.04)	Weak or nil	-27.9659	-28.0072	-27.99(±0.03)	Weak or nil
France	Bourgogne	2019	-26.5782	-26.5749	-26.58(±0.00)	Weak or nil	-26.7458	-26.5827	-26.66(±0.12)	Weak or nil
France	Bourgogne	2019	-25.4709	-25.4462	-25.46(±0.02)	Weak to moderate	-25.2919	-25.2427	-25.27(±0.03)	Weak to moderate
France	Bourgogne	2019	-25.6811	-25.6706	-25.68(±0.01)	Weak to moderate	-25.3699	-25.3893	-25.38(±0.01)	Weak to moderate
France	Bourgogne	2019	-25.906	-25.8458	-25.88(±0.04)	Weak to moderate	-25.506	-25.4922	-25.50(±0.01)	Weak to moderate
France	Bourgogne	2019	-25.2328	-25.3079	-25.27(±0.05)	Weak to moderate	-25.3558	-25.3826	-25.37(±0.02)	Weak to moderate
France	Bourgogne	2019	-26.9489	-26.9049	-26.93(±0.03)	Weak or nil	-26.9153	-26.9297	-26.92(±0.01)	Weak or nil
France	Bourgogne	2019	-25.6836	-25.8045	-25.74(±0.09)	Weak to moderate	-25.7981	-25.6479	-25.72(±0.11)	Weak to moderate
France	Bourgogne	2019	-23.8629	-23.7794	-23.82(±0.06)	Severe	-24.0681	-24.0085	-24.04(±0.04)	Moderate to severe
France	Bourgogne	2019	-24.4871	-24.5497	-24.52(±0.04)	Moderate to severe	-24.6651	-24.5087	-24.59(±0.11)	Moderate to severe
France	Bourgogne	2019	-24.0571	-23.8997	-23.98(±0.11)	Severe	-24.1561	-24.1574	-24.16(±0.00)	Moderate to severe
France	Bourgogne	2020	-24.6533	-24.6668	-24.66(±0.01)	Moderate to severe	-24.6483	-24.3997	-24.52(±0.18)	Moderate to severe
France	Bourgogne	2020	-23.7286	-23.9076	-23.82(±0.13)	Severe	-23.6982	-24.0083	-23.85(±0.22)	Severe
France	Bourgogne	2020	-23.6609	-23.7909	-23.73(±0.09)	Severe	-23.9577	-23.897	-23.93(±0.04)	Severe
France	Bourgogne	2020	-23.4413	-23.3266	-23.38(±0.08)	Severe	-23.1262	-23.2724	-23.20(±0.10)	Severe
France	Bourgogne	2020	-23.5753	-23.6406	-23.61(±0.05)	Severe	-23.6302	-23.4314	-23.53(±0.14)	Severe
France	Bourgogne	2020	-25.053	-25.2764	-25.16(±0.16)	Weak to moderate	-25.4713	-25.6743	-25.57(±0.14)	Weak to moderate
France	Bourgogne	2020	-24.1686	-23.9174	-24.04(±0.18)	Moderate to severe	-24.186	-24.1906	-24.19(±0.00)	Moderate to severe
France	Bourgogne	2020	-24.6965	-24.8479	-24.77(±0.11)	Moderate to severe	-24.7679	-24.7356	-24.75(±0.02)	Moderate to severe
France	Bourgogne	2020	-24.632	-24.3875	-24.51(±0.17)	Moderate to severe	-24.4277	-24.7283	-24.58(±0.21)	Moderate to severe
France	Bourgogne	2020	-24.4036	-24.5624	-24.48(±0.11)	Moderate to severe	-24.3001	-24.2407	-24.27(±0.04)	Moderate to severe
France	Bourgogne	2020	-25.7072	-25.5551	-25.63(±0.11)	Weak to moderate	-25.8232	-25.6954	-25.76(±0.09)	Weak to moderate
France	Bourgogne	2020	-25.2405	-25.2376	-25.24(±0.00)	Weak to moderate	-25.1333	-25.3614	-25.25(±0.16)	Weak to moderate
France	Bourgogne	2020	-24.9659	-24.6896	-24.83(±0.20)	Moderate to severe	-24.8237	-24.6675	-24.75(±0.11)	Moderate to severe
France	Bourgogne	2020	-25.7787	-25.9142	-25.85(±0.10)	Weak to moderate	-25.6583	-25.5625	-25.61(±0.07)	Weak to moderate
France	Bourgogne	2020	-26.3958	-26.2285	-26.31(±0.12)	Weak or nil	-26.3087	-26.548	-26.43(±0.17)	Weak or nil
France	Bourgogne	2020	-21.8117	-21.8398	-21.83(±0.02)	Severe	-21.7573	-21.5734	-21.67(±0.13)	Severe
France	Bourgogne	2020	-23.9795	-24.1401	-24.06(±0.11)	Moderate to severe	-23.9901	-23.8671	-23.93(±0.09)	Severe
France	Bourgogne	2020	-23.2567	-23.0822	-23.17(±0.12)	Severe	-22.7974	-22.7607	-22.78(±0.03)	Severe
France	Bourgogne	2021	-28.7422	-28.7307	-28.74(±0.01)	Weak or nil	-28.703	-28.6767	-28.69(±0.02)	Weak or nil
France	Bourgogne	2021	-27.8687	-27.8688	-27.87(±0.00)	Weak or nil	-27.8189	-27.8894	-27.85(±0.05)	Weak or nil
France	Bourgogne	2021	-26.5124	-26.3966	-26.45(±0.08)	Weak or nil	-26.3459	-26.1561	-26.25(±0.13)	Weak or nil
France	Bourgogne	2021	-27.456	-27.2904	-27.37(±0.12)	Weak or nil	-27.2708	-27.255	-27.26(±0.01)	Weak or nil
France	Champagne	2019	-27.263	-27.1788	-27.22(±0.06)	Weak or nil
France	Champagne	2019	-27.0062	-26.9809	-26.99(±0.02)	Weak or nil
France	Champagne	2021	-27.5828	-27.552	-27.57(±0.02)	Weak or nil
France	Languedoc	2019	-28.6895	-28.7253	-28.71(±0.03)	Weak or nil	-28.7404	-28.6089	-28.67(±0.09)	Weak or nil
France	Languedoc	2019	-28.6074	-28.527	-28.57(±0.06)	Weak or nil	-28.5112	-28.3568	-28.43(±0.11)	Weak or nil
France	Languedoc	2019	-28.8162	-28.7726	-28.79(±0.03)	Weak or nil	-28.6774	-28.5642	-28.62(±0.08)	Weak or nil
France	Languedoc	2020	-28.0741	-27.9428	-28.01(±0.09)	Weak or nil	-27.8895	-27.9232	-27.91(±0.02)	Weak or nil
France	Languedoc	2020	-27.5267	-27.533	-27.53(±0.00)	Weak or nil	-27.7422	-27.6056	-27.67(±0.10)	Weak or nil
France	Languedoc	2020	-27.906	-27.9637	-27.93(±0.04)	Weak or nil	-28.1343	-28.1359	-28.14(±0.00)	Weak or nil
France	Tarn	2019	-26.0966	-26.1244	-26.11(±0.02)	Weak or nil
France	Tarn	2020	-24.5171	-24.4884	-24.50(±0.02)	Moderate to severe	-24.4447	-24.5859	-24.52(±0.10)	Moderate to severe
France	Tarn	2021	-27.3209	-27.4645	-27.39(±0.10)	Weak or nil	-27.4521	-27.4094	-27.43(±0.03)	Weak or nil
Germany	Mundelsheim	2019	-27.2806	-27.3226	-27.30(±0.03)	Weak or nil	-27.3684	-27.3168	-27.34(±0.04)	Weak or nil
Italy	Piemont	2019	-28.3854	-28.3457	-28.37(±0.03)	Weak or nil
Italy	Piemont	2019	-28.7063	-28.6949	-28.70(±0.01)	Weak or nil
Italy	Piemont	2020	-28.6562	-28.7171	-28.69(±0.04)	Weak or nil
Italy	Piemont	2020	-29.2079	-29.1347	-29.17(±0.05)	Weak or nil
Portugal	Duro valley	2019	-24.1523	-24.1553	-24.15(±0.00)	Moderate to severe	-25.0615	-25.0265	-25.04(±0.02)	Weak to moderate
Portugal	Duro valley	2019	-22.7019	-22.677	-22.69(±0.02)	Severe	-22.5699	-22.6804	-22.63(±0.08)	Severe

## Sheet: Table S2
Table S2. δ13C values measurements for the 144 Pinot noir samples. The plot on the right highlights the mean of each pseudo-biological replicates over the gradient of δ13C measured in 10 regions and during 3 vintages. Point color is function of the δ13C values and is consistent with the color scale shown in Figure 1. ws* : Water status. The classes for the water status are retrieved from Santeste…
Country	Region	Vintage	Pseudo biological replicate 1	Pseudo biological replicate 1	Pseudo biological replicate 1	Pseudo biological replicate 1	Pseudo biological replicate 2	Pseudo biological replicate 2	Pseudo biological replicate 2	Pseudo biological replicate 2	Plot
Country	Region	Vintage	δ13C (‰)	δC13 (‰)	δC13 (‰)	Water deficit	δ13C (‰)	δC13 (‰)	δC13 (‰)	Water deficit	Plot
Country	Region	Vintage	Rep : 1	Rep : 2	Mean(± sd)	Water deficit	Rep : 1	Rep : 2	Mean(± sd)	Water deficit	Plot
Argentina	Uco Valley	2019	-26.6449	-26.6865	-26.67(±0.03)	Weak or nil	-26.8043	-26.7172	-26.76(±0.06)	Weak or nil
Argentina	Uco Valley	2019	-26.7088	-26.7003	-26.70(±0.01)	Weak or nil	-26.7002	-26.7159	-26.71(±0.01)	Weak or nil
Argentina	Uco Valley	2019	-27.8384	-27.9566	-27.90(±0.08)	Weak or nil	-27.0079	-27.1318	-27.07(±0.09)	Weak or nil
Argentina	Uco Valley	2020	-27.9941	-27.9962	-28.00(±0.00)	Weak or nil	-27.9448	-27.9396	-27.94(±0.00)	Weak or nil
Argentina	Uco Valley	2020	-27.1091	-27.2361	-27.17(±0.09)	Weak or nil	-27.2297	-27.2642	-27.25(±0.02)	Weak or nil
Argentina	Uco Valley	2020	-28.5429	-28.5325	-28.54(±0.01)	Weak or nil	-28.7065	-28.595	-28.65(±0.08)	Weak or nil
France	Beaujolais	2019	-26.5193	-26.4363	-26.48(±0.06)	Weak or nil
France	Bordeaux	2019	-25.4508	-25.4487	-25.45(±0.00)	Weak to moderate
France	Bordeaux	2020	-26.471	-26.4242	-26.45(±0.03)	Weak or nil	-26.1812	-26.2159	-26.20(±0.02)	Weak or nil
France	Bordeaux	2021	-28.0838	-28.0203	-28.05(±0.04)	Weak or nil	-27.9659	-28.0072	-27.99(±0.03)	Weak or nil
France	Bourgogne	2019	-26.5782	-26.5749	-26.58(±0.00)	Weak or nil	-26.7458	-26.5827	-26.66(±0.12)	Weak or nil
France	Bourgogne	2019	-25.4709	-25.4462	-25.46(±0.02)	Weak to moderate	-25.2919	-25.2427	-25.27(±0.03)	Weak to moderate
France	Bourgogne	2019	-25.6811	-25.6706	-25.68(±0.01)	Weak to moderate	-25.3699	-25.3893	-25.38(±0.01)	Weak to moderate
France	Bourgogne	2019	-25.906	-25.8458	-25.88(±0.04)	Weak to moderate	-25.506	-25.4922	-25.50(±0.01)	Weak to moderate
France	Bourgogne	2019	-25.2328	-25.3079	-25.27(±0.05)	Weak to moderate	-25.3558	-25.3826	-25.37(±0.02)	Weak to moderate
France	Bourgogne	2019	-26.9489	-26.9049	-26.93(±0.03)	Weak or nil	-26.9153	-26.9297	-26.92(±0.01)	Weak or nil
France	Bourgogne	2019	-25.6836	-25.8045	-25.74(±0.09)	Weak to moderate	-25.7981	-25.6479	-25.72(±0.11)	Weak to moderate
France	Bourgogne	2019	-23.8629	-23.7794	-23.82(±0.06)	Severe	-24.0681	-24.0085	-24.04(±0.04)	Moderate to severe
France	Bourgogne	2019	-24.4871	-24.5497	-24.52(±0.04)	Moderate to severe	-24.6651	-24.5087	-24.59(±0.11)	Moderate to severe
France	Bourgogne	2019	-24.0571	-23.8997	-23.98(±0.11)	Severe	-24.1561	-24.1574	-24.16(±0.00)	Moderate to severe
France	Bourgogne	2020	-24.6533	-24.6668	-24.66(±0.01)	Moderate to severe	-24.6483	-24.3997	-24.52(±0.18)	Moderate to severe
France	Bourgogne	2020	-23.7286	-23.9076	-23.82(±0.13)	Severe	-23.6982	-24.0083	-23.85(±0.22)	Severe
France	Bourgogne	2020	-23.6609	-23.7909	-23.73(±0.09)	Severe	-23.9577	-23.897	-23.93(±0.04)	Severe
France	Bourgogne	2020	-23.4413	-23.3266	-23.38(±0.08)	Severe	-23.1262	-23.2724	-23.20(±0.10)	Severe
France	Bourgogne	2020	-23.5753	-23.6406	-23.61(±0.05)	Severe	-23.6302	-23.4314	-23.53(±0.14)	Severe
France	Bourgogne	2020	-25.053	-25.2764	-25.16(±0.16)	Weak to moderate	-25.4713	-25.6743	-25.57(±0.14)	Weak to moderate
France	Bourgogne	2020	-24.1686	-23.9174	-24.04(±0.18)	Moderate to severe	-24.186	-24.1906	-24.19(±0.00)	Moderate to severe
France	Bourgogne	2020	-24.6965	-24.8479	-24.77(±0.11)	Moderate to severe	-24.7679	-24.7356	-24.75(±0.02)	Moderate to severe
France	Bourgogne	2020	-24.632	-24.3875	-24.51(±0.17)	Moderate to severe	-24.4277	-24.7283	-24.58(±0.21)	Moderate to severe
France	Bourgogne	2020	-24.4036	-24.5624	-24.48(±0.11)	Moderate to severe	-24.3001	-24.2407	-24.27(±0.04)	Moderate to severe
France	Bourgogne	2020	-25.7072	-25.5551	-25.63(±0.11)	Weak to moderate	-25.8232	-25.6954	-25.76(±0.09)	Weak to moderate
France	Bourgogne	2020	-25.2405	-25.2376	-25.24(±0.00)	Weak to moderate	-25.1333	-25.3614	-25.25(±0.16)	Weak to moderate
France	Bourgogne	2020	-24.9659	-24.6896	-24.83(±0.20)	Moderate to severe	-24.8237	-24.6675	-24.75(±0.11)	Moderate to severe
France	Bourgogne	2020	-25.7787	-25.9142	-25.85(±0.10)	Weak to moderate	-25.6583	-25.5625	-25.61(±0.07)	Weak to moderate
France	Bourgogne	2020	-26.3958	-26.2285	-26.31(±0.12)	Weak or nil	-26.3087	-26.548	-26.43(±0.17)	Weak or nil
France	Bourgogne	2020	-21.8117	-21.8398	-21.83(±0.02)	Severe	-21.7573	-21.5734	-21.67(±0.13)	Severe
France	Bourgogne	2020	-23.9795	-24.1401	-24.06(±0.11)	Moderate to severe	-23.9901	-23.8671	-23.93(±0.09)	Severe
France	Bourgogne	2020	-23.2567	-23.0822	-23.17(±0.12)	Severe	-22.7974	-22.7607	-22.78(±0.03)	Severe
France	Bourgogne	2021	-28.7422	-28.7307	-28.74(±0.01)	Weak or nil	-28.703	-28.6767	-28.69(±0.02)	Weak or nil
France	Bourgogne	2021	-27.8687	-27.8688	-27.87(±0.00)	Weak or nil	-27.8189	-27.8894	-27.85(±0.05)	Weak or nil
France	Bourgogne	2021	-26.5124	-26.3966	-26.45(±0.08)	Weak or nil	-26.3459	-26.1561	-26.25(±0.13)	Weak or nil
France	Bourgogne	2021	-27.456	-27.2904	-27.37(±0.12)	Weak or nil	-27.2708	-27.255	-27.26(±0.01)	Weak or nil
France	Champagne	2019	-27.263	-27.1788	-27.22(±0.06)	Weak or nil
France	Champagne	2019	-27.0062	-26.9809	-26.99(±0.02)	Weak or nil
France	Champagne	2021	-27.5828	-27.552	-27.57(±0.02)	Weak or nil
France	Languedoc	2019	-28.6895	-28.7253	-28.71(±0.03)	Weak or nil	-28.7404	-28.6089	-28.67(±0.09)	Weak or nil
France	Languedoc	2019	-28.6074	-28.527	-28.57(±0.06)	Weak or nil	-28.5112	-28.3568	-28.43(±0.11)	Weak or nil
France	Languedoc	2019	-28.8162	-28.7726	-28.79(±0.03)	Weak or nil	-28.6774	-28.5642	-28.62(±0.08)	Weak or nil
France	Languedoc	2020	-28.0741	-27.9428	-28.01(±0.09)	Weak or nil	-27.8895	-27.9232	-27.91(±0.02)	Weak or nil
France	Languedoc	2020	-27.5267	-27.533	-27.53(±0.00)	Weak or nil	-27.7422	-27.6056	-27.67(±0.10)	Weak or nil
France	Languedoc	2020	-27.906	-27.9637	-27.93(±0.04)	Weak or nil	-28.1343	-28.1359	-28.14(±0.00)	Weak or nil
France	Tarn	2019	-26.0966	-26.1244	-26.11(±0.02)	Weak or nil
France	Tarn	2020	-24.5171	-24.4884	-24.50(±0.02)	Moderate to severe	-24.4447	-24.5859	-24.52(±0.10)	Moderate to severe
France	Tarn	2021	-27.3209	-27.4645	-27.39(±0.10)	Weak or nil	-27.4521	-27.4094	-27.43(±0.03)	Weak or nil
Germany	Mundelsheim	2019	-27.2806	-27.3226	-27.30(±0.03)	Weak or nil	-27.3684	-27.3168	-27.34(±0.04)	Weak or nil
Italy	Piemont	2019	-28.3854	-28.3457	-28.37(±0.03)	Weak or nil
Italy	Piemont	2019	-28.7063	-28.6949	-28.70(±0.01)	Weak or nil
Italy	Piemont	2020	-28.6562	-28.7171	-28.69(±0.04)	Weak or nil
Italy	Piemont	2020	-29.2079	-29.1347	-29.17(±0.05)	Weak or nil
Portugal	Duro valley	2019	-24.1523	-24.1553	-24.15(±0.00)	Moderate to severe	-25.0615	-25.0265	-25.04(±0.02)	Weak to moderate
Portugal	Duro valley	2019	-22.7019	-22.677	-22.69(±0.02)	Severe	-22.5699	-22.6804	-22.63(±0.08)	Severe

## Sheet: Table S3
Table S3. List of VIP characteristics, obtained from the O-PLS multivariate statistical analysis of metabolomics and δ13C datasets.
`m/z`	Formula	Adduct	Class	H/C	O/C	Data base Annotation	Data base Annotation	Data base Annotation	O-PLS VIPs values	O-PLS VIPs values	O-PLS VIPs values	Variety Intensity Changes	Variety Intensity Changes	Variety Intensity Changes	GAM's models	GAM's models	GAM's models	GAM's models	GAM's models	GAM's models	GAM's models	GAM's models	GAM's models
`m/z`	Formula	Adduct	Class	H/C	O/C	Data base Annotation	Data base Annotation	Data base Annotation	O-PLS VIPs values	O-PLS VIPs values	O-PLS VIPs values	Variety Intensity Changes	Variety Intensity Changes	Variety Intensity Changes	model	model	model	Chardonnay	Chardonnay	Chardonnay	Pinot noir	Pinot noir	Pinot noir
`m/z`	Formula	Adduct	Class	H/C	O/C	Name	Data base ID	Data base	Pool	Chardonnay	Pinot noir	Log2 FC	Log2 FC	p-adjust	R2	Deviance explained (%)	Scale estimate	edf	k'	p-adjust	edf	k'	p-adjust
183.05972	C8H12N2OS	[M-H]-	CHNOS	1.5	1.5						2.14	1.910e+00		*** 1.17e-15	0.360	37.23%	0.127	2.4	9	2.07e-01	1.65	9	*** 5.65e-05
193.05060	C10H10O4	[M-H]-	CHO	1	1	4-(4-hydroxyphenyl)-2-oxobutanoate	CPD-17728	MetaCyc	1.93	1.56	1.9	2.238e-01		* 1.85e-02	0.150	16.51%	0.051	2.46	9	*** 2.16e-04	1	9	*** 2.04e-05
193.05060	C10H10O4	[M-H]-	CHO	1	1	5,7-dihydroxy-4,6-dimethylphthalide	CPD-17317	MetaCyc	1.93	1.56	1.9	2.238e-01		* 1.85e-02	0.150	16.51%	0.051	2.46	9	*** 2.16e-04	1	9	*** 2.04e-05
193.05060	C10H10O4	[M-H]-	CHO	1	1	5-hydroxy-coniferaldehyde	5-HYDROXY-CONIFERALDEHYDE	GrapeCyc|PlantCyc|MetaCyc	1.93	1.56	1.9	2.238e-01		* 1.85e-02	0.150	16.51%	0.051	2.46	9	*** 2.16e-04	1	9	*** 2.04e-05
193.05060	C10H10O4	[M-H]-	CHO	1	1	6-hydroxymellein	6-HYDROXYMELLEIN	PlantCyc|MetaCyc	1.93	1.56	1.9	2.238e-01		* 1.85e-02	0.150	16.51%	0.051	2.46	9	*** 2.16e-04	1	9	*** 2.04e-05
193.05060	C10H10O4	[M-H]-	CHO	1	1	dimethyl terephthalate	CPD-19189	MetaCyc	1.93	1.56	1.9	2.238e-01		* 1.85e-02	0.150	16.51%	0.051	2.46	9	*** 2.16e-04	1	9	*** 2.04e-05
193.05060	C10H10O4	[M-H]-	CHO	1	1	ferulate	FERULIC-ACID	GrapeCyc|PlantCyc|MetaCyc	1.93	1.56	1.9	2.238e-01		* 1.85e-02	0.150	16.51%	0.051	2.46	9	*** 2.16e-04	1	9	*** 2.04e-05
193.05060	C10H10O4	[M-H]-	CHO	1	1	isoferulate	CPD-23420	MetaCyc	1.93	1.56	1.9	2.238e-01		* 1.85e-02	0.150	16.51%	0.051	2.46	9	*** 2.16e-04	1	9	*** 2.04e-05
193.05060	C10H10O4	[M-H]-	CHO	1	1	scytalone	CPD-56	MetaCyc	1.93	1.56	1.9	2.238e-01		* 1.85e-02	0.150	16.51%	0.051	2.46	9	*** 2.16e-04	1	9	*** 2.04e-05
199.06117	C9H12O5	[M-H]-	CHO	1.33	1.33	3-[(2S,5R)-5-hydroxy-7-oxabicyclo[4.1.0]heptan-2-yl]-2-oxopropanoate	CPD-17536	MetaCyc		1.96		-4.827e-01		*** 8.46e-07	0.258	27.24%	0.031	3.06	9	*** 0.00e+00	1	9	5.16e-01
199.06117	C9H12O5	[M-H]-	CHO	1.33	1.33	4-methyl-5-oxooctanedioate	CPD-21421	MetaCyc		1.96		-4.827e-01		*** 8.46e-07	0.258	27.24%	0.031	3.06	9	*** 0.00e+00	1	9	5.16e-01
203.08257	C11H12N2O2	[M-H]-	CHNO	1.09	1.09	D-tryptophan	D-TRYPTOPHAN	PlantCyc|MetaCyc	2.1	2.29	1.66	-3.565e-01		* 3.92e-02	0.174	18.78%	0.135	2.29	9	*** 1.18e-05	1	9	*** 5.17e-04
203.08257	C11H12N2O2	[M-H]-	CHNO	1.09	1.09	L-tryptophan	TRP	GrapeCyc|PlantCyc|MetaCyc	2.1	2.29	1.66	-3.565e-01		* 3.92e-02	0.174	18.78%	0.135	2.29	9	*** 1.18e-05	1	9	*** 5.17e-04
203.08257	C11H12N2O2	[M-H]-	CHNO	1.09	1.09	cyclo(glycyl-L-phenylalanyl)	CPD-20371	MetaCyc	2.1	2.29	1.66	-3.565e-01		* 3.92e-02	0.174	18.78%	0.135	2.29	9	*** 1.18e-05	1	9	*** 5.17e-04
207.01210	C10H8O3S	[M-H]-	CHOS	0.8	0.8	naphthalenesulfonate	CPD-10424	MetaCyc		2.13		1.128e-01		6.28e-01	0.136	16.02%	0.116	1	9	*** 2.90e-06	5.14	9	5.08e-02
211.02477	C9H8O6	[M-H]-	CHO	0.889	0.889	(2Z,4E)-2-hydroxy-6-oxonona-2,4-diene-1,9-dioate	CPD-157	GrapeCyc|MetaCyc			1.66	3.581e-01		* 4.83e-02	0.121	14.14%	0.064	1.05	9	2.66e-01	3.85	9	*** 4.97e-05
211.02477	C9H8O6	[M-H]-	CHO	0.889	0.889	6-ethylmaleylpyruvate	CPD-11250	MetaCyc			1.66	3.581e-01		* 4.83e-02	0.121	14.14%	0.064	1.05	9	2.66e-01	3.85	9	*** 4.97e-05
213.11319	C11H18O4	[M-H]-	CHO	1.64	1.64						2.31	1.903e+00		** 9.16e-03	0.124	13.49%	0.117	1	9	7.88e-01	1.04	9	*** 1.06e-05
214.07205	C9H13NO5	[M-H]-	CHNO	1.44	1.44						1.72	3.361e-01		** 4.88e-03	0.101	11.5%	0.058	2.05	9	1.79e-01	1	9	*** 1.19e-04
215.01728	C12H8O2S	[M-H]-	CHOS	0.667	0.667	1,2-dihydroxydibenzothiophene	12-DIHYDROXYDIBENZOTHIOPHENE	MetaCyc	1.84	1.66	1.53	-1.919e-02		9.25e-01	0.097	10.78%	0.082	1	9	*** 3.39e-05	1	9	** 3.22e-03
215.01728	C12H8O2S	[M-H]-	CHOS	0.667	0.667	dibenzothiophene-5,5-dioxide	CPD-944	MetaCyc	1.84	1.66	1.53	-1.919e-02		9.25e-01	0.097	10.78%	0.082	1	9	*** 3.39e-05	1	9	** 3.22e-03
221.08525	C9H18O4S	[M-H]-	CHOS	2	2	5-isobutylthioribose	5-ISOBUTYLTHIORIBOSE	PlantCyc|MetaCyc	1.64	2.69		2.161e-01		4.76e-01	0.255	27.9%	0.174	2.81	9	*** 1.42e-06	4.26	9	*** 0.00e+00
223.06452	C8H16O5S	[M-H]-	CHOS	2	2				1.63	1.68		-2.073e-01		* 3.92e-02	0.146	15.75%	0.039	1	9	*** 4.07e-06	1.43	9	* 1.17e-02
225.08803	C10H14N2O4	[M-H]-	CHNO	1.4	1.4	3'-deoxythymidine	CPD-18528	MetaCyc	1.78	1.65	1.68	-5.436e-01		*** 1.15e-07	0.265	27.94%	0.038	3.06	9	*** 8.10e-06	1	9	*** 1.52e-04
225.08803	C10H14N2O4	[M-H]-	CHNO	1.4	1.4	carbidopa	CPD-11550	PlantCyc	1.78	1.65	1.68	-5.436e-01		*** 1.15e-07	0.265	27.94%	0.038	3.06	9	*** 8.10e-06	1	9	*** 1.52e-04
225.08803	C10H14N2O4	[M-H]-	CHNO	1.4	1.4	porphobilinogen	PORPHOBILINOGEN	GrapeCyc|PlantCyc|MetaCyc	1.78	1.65	1.68	-5.436e-01		*** 1.15e-07	0.265	27.94%	0.038	3.06	9	*** 8.10e-06	1	9	*** 1.52e-04
229.10810	C11H18O5	[M-H]-	CHO	1.64	1.64						1.5	2.632e+00		** 4.66e-03	0.072	8.42%	0.187	1	9	1.43e-01	1.4	9	* 1.68e-02
235.04589	C8H12O8	[M-H]-	CHO	1.5	1.5	3,8-dideoxy-8-oxo-α-D-manno-octulosonate	CPD-18064	MetaCyc		1.6		-2.797e-01		2.58e-01	0.087	10.65%	0.139	1	9	*** 5.66e-04	3.32	9	5.68e-02
239.05607	C11H12O6	[M-H]-	CHO	1.09	1.09						1.52	9.969e-01		*** 3.12e-20	0.370	38.49%	0.036	1	9	4.99e-01	4.09	9	*** 7.48e-05
239.07719	C8H16O8	[M-H]-	CHO	2	2				1.61	1.51		3.784e-02		8.28e-01	0.068	8.34%	0.101	1.13	9	** 1.44e-03	2.03	9	* 4.29e-02
241.07171	C11H14O6	[M-H]-	CHO	1.27	1.27	elenolic acid	CPD-17785	MetaCyc		1.64		-3.750e-01		*** 7.50e-04	0.137	15.3%	0.053	1	9	*** 9.32e-06	2.56	9	7.19e-02
241.10809	C12H18O5	[M-H]-	CHO	1.5	1.5					1.78		-7.419e-01		*** 7.68e-13	0.284	29.92%	0.048	1.82	9	*** 8.91e-06	2.66	9	* 1.14e-02
244.08261	C10H15NO6	[M-H]-	CHNO	1.5	1.5	mycosporine glycine	CPD-18777	MetaCyc	2.39	1.93	2.41	4.291e-01		*** 3.21e-05	0.301	31.45%	0.042	2.46	9	*** 0.00e+00	1.53	9	*** 0.00e+00
258.09826	C11H17NO6	[M-H]-	CHNO	1.54	1.54	osmaronin	CPD-22481	MetaCyc	1.79		2.36	-1.527e-01		2.31e-01	0.189	21.51%	0.064	3.17	9	** 1.24e-03	3.85	9	*** 7.46e-06
258.09826	C11H17NO6	[M-H]-	CHNO	1.54	1.54	rhodiocyanoside A	CPD-21983	MetaCyc	1.79		2.36	-1.527e-01		2.31e-01	0.189	21.51%	0.064	3.17	9	** 1.24e-03	3.85	9	*** 7.46e-06
259.12990	C11H20N2O5	[M-H]-	CHNO	1.82	1.82	L-isoleucyl-L-glutamate	CPD-20375	MetaCyc	2.23	2.19	2.1	7.866e-01		** 2.60e-03	0.280	29.77%	0.083	2.34	9	*** 2.89e-06	3.01	9	*** 7.48e-05
259.12990	C11H20N2O5	[M-H]-	CHNO	1.82	1.82	L-leucyl-L-glutamate	CPD-20383	MetaCyc	2.23	2.19	2.1	7.866e-01		** 2.60e-03	0.280	29.77%	0.083	2.34	9	*** 2.89e-06	3.01	9	*** 7.48e-05
259.12990	C11H20N2O5	[M-H]-	CHNO	1.82	1.82	gamma-L-glutamyl-L-isoleucine	CPD-23013	MetaCyc	2.23	2.19	2.1	7.866e-01		** 2.60e-03	0.280	29.77%	0.083	2.34	9	*** 2.89e-06	3.01	9	*** 7.48e-05
259.12990	C11H20N2O5	[M-H]-	CHNO	1.82	1.82	gamma-L-glutamyl-L-leucine	CPD-20391	MetaCyc	2.23	2.19	2.1	7.866e-01		** 2.60e-03	0.280	29.77%	0.083	2.34	9	*** 2.89e-06	3.01	9	*** 7.48e-05
260.05977	C10H15NO5S	[M-H]-	CHNOS	1.5	1.5				1.73		2.06	5.146e-01		*** 2.70e-07	0.215	22.95%	0.047	2.66	9	*** 2.45e-04	1	9	*** 2.31e-05
260.11392	C11H19NO6	[M-H]-	CHNO	1.73	1.73	dihydroosmaronin	CPD-22483	MetaCyc			1.6	5.098e-01		** 4.03e-03	0.216	24.53%	0.054	2.01	9	* 2.29e-02	6.32	9	*** 1.82e-06
260.11392	C11H19NO6	[M-H]-	CHNO	1.73	1.73	epidermin	CPD-22484	MetaCyc			1.6	5.098e-01		** 4.03e-03	0.216	24.53%	0.054	2.01	9	* 2.29e-02	6.32	9	*** 1.82e-06
260.11392	C11H19NO6	[M-H]-	CHNO	1.73	1.73	epiheterodendrin	CPD-22477	MetaCyc			1.6	5.098e-01		** 4.03e-03	0.216	24.53%	0.054	2.01	9	* 2.29e-02	6.32	9	*** 1.82e-06
260.11392	C11H19NO6	[M-H]-	CHNO	1.73	1.73	lotaustralin	CPD-10277	PlantCyc|MetaCyc			1.6	5.098e-01		** 4.03e-03	0.216	24.53%	0.054	2.01	9	* 2.29e-02	6.32	9	*** 1.82e-06
260.11392	C11H19NO6	[M-H]-	CHNO	1.73	1.73	mycosporine serinol	CPD-18782	MetaCyc			1.6	5.098e-01		** 4.03e-03	0.216	24.53%	0.054	2.01	9	* 2.29e-02	6.32	9	*** 1.82e-06
261.13431	C12H22O6	[M-H]-	CHO	1.83	1.83	cis-3-hexenol glucoside	CPD-23491	MetaCyc		1.81		7.138e-01		*** 5.58e-12	0.269	29.19%	0.063	2.89	9	*** 5.31e-05	4.04	9	*** 7.95e-05
262.09318	C10H17NO7	[M-H]-	CHNO	1.7	1.7	4-O-acetyl-N-acetylmannosamine	CPD-16880	MetaCyc	2.47	2.27	2.27	4.082e-01		*** 1.61e-04	0.312	32.48%	0.051	2.88	9	*** 0.00e+00	1	9	*** 0.00e+00
262.09318	C10H17NO7	[M-H]-	CHNO	1.7	1.7	β-L-arabinofuranosyl-(2S,4S)-4-hydroxyproline	CPD-15095	MetaCyc	2.47	2.27	2.27	4.082e-01		*** 1.61e-04	0.312	32.48%	0.051	2.88	9	*** 0.00e+00	1	9	*** 0.00e+00
263.11358	C11H20O7	[M-H]-	CHO	1.82	1.82						1.81	-9.434e-02		3.69e-01	0.084	10.13%	0.049	2.22	9	2.54e-01	1.59	9	*** 1.33e-04
263.12884	C15H20O4	[M-H]-	CHO	1.33	1.33	2-cis-abscisate	CPD-693	GrapeCyc|PlantCyc|MetaCyc	2.93	1.98	3.26	2.018e-01		1.54e-01	0.303	31.76%	0.076	1	9	*** 3.21e-06	3.16	9	*** 0.00e+00
263.12884	C15H20O4	[M-H]-	CHO	1.33	1.33	2-trans-abscisate	CPD-7731	PlantCyc|MetaCyc	2.93	1.98	3.26	2.018e-01		1.54e-01	0.303	31.76%	0.076	1	9	*** 3.21e-06	3.16	9	*** 0.00e+00
263.12884	C15H20O4	[M-H]-	CHO	1.33	1.33	3β-hydroxyparthenolide	CPD-16767	PlantCyc|MetaCyc	2.93	1.98	3.26	2.018e-01		1.54e-01	0.303	31.76%	0.076	1	9	*** 3.21e-06	3.16	9	*** 0.00e+00
263.12884	C15H20O4	[M-H]-	CHO	1.33	1.33	4-prenylphlorisobutyrophenone	4-PRENYLPHLORISOBUTYROPHENONE	PlantCyc|MetaCyc	2.93	1.98	3.26	2.018e-01		1.54e-01	0.303	31.76%	0.076	1	9	*** 3.21e-06	3.16	9	*** 0.00e+00
263.12884	C15H20O4	[M-H]-	CHO	1.33	1.33	epoxypseudoisoeugenol-2-methylbutanoate	CPD-9948	PlantCyc|MetaCyc	2.93	1.98	3.26	2.018e-01		1.54e-01	0.303	31.76%	0.076	1	9	*** 3.21e-06	3.16	9	*** 0.00e+00
263.12884	C15H20O4	[M-H]-	CHO	1.33	1.33	illudin S	CPD-20145	MetaCyc	2.93	1.98	3.26	2.018e-01		1.54e-01	0.303	31.76%	0.076	1	9	*** 3.21e-06	3.16	9	*** 0.00e+00
263.12884	C15H20O4	[M-H]-	CHO	1.33	1.33	neopentalenolactone D	CPD-13623	MetaCyc	2.93	1.98	3.26	2.018e-01		1.54e-01	0.303	31.76%	0.076	1	9	*** 3.21e-06	3.16	9	*** 0.00e+00
263.12884	C15H20O4	[M-H]-	CHO	1.33	1.33	pentalenolactone D	CPD-13621	MetaCyc	2.93	1.98	3.26	2.018e-01		1.54e-01	0.303	31.76%	0.076	1	9	*** 3.21e-06	3.16	9	*** 0.00e+00
264.05468	C9H15NO6S	[M-H]-	CHNOS	1.67	1.67				1.79		2.27	4.758e-01		** 1.03e-03	0.168	17.91%	0.055	1.49	9	* 1.33e-02	1	9	*** 4.07e-06
265.09285	C10H18O8	[M-H]-	CHO	1.8	1.8						1.59	2.976e-03		9.91e-01	0.101	11.73%	0.055	1	9	** 2.59e-03	2.66	9	*** 5.02e-04
271.15505	C14H24O5	[M-H]-	CHO	1.71	1.71	mupirocin H	CPD-21455	MetaCyc		2		1.384e+00		*** 5.08e-07	0.339	35.65%	0.140	1	9	*** 3.08e-05	4.62	9	*** 2.79e-05
273.09794	C12H18O7	[M-H]-	CHO	1.5	1.5					1.86		-7.597e-01		*** 9.97e-07	0.203	22.01%	0.070	2.45	9	*** 5.05e-06	1.83	9	3.82e-01
273.17071	C14H26O5	[M-H]-	CHO	1.86	1.86				1.68	1.95		1.037e+00		*** 3.69e-06	0.300	32.33%	0.120	2.79	9	*** 1.52e-04	4.58	9	*** 3.28e-05
275.10370	C14H16N2O4	[M-H]-	CHNO	1.14	1.14						1.65	2.252e-01		6.04e-02	0.170	19.26%	0.036	1.97	9	*** 9.58e-04	3.87	9	*** 7.27e-05
279.10850	C11H20O8	[M-H]-	CHO	1.82	1.82				1.74		1.89	-4.568e-01		*** 1.19e-05	0.188	20.36%	0.068	1	9	*** 5.05e-04	2.74	9	*** 1.15e-04
279.12376	C15H20O5	[M-H]-	CHO	1.33	1.33	7'-hydroxyabscisate	CPD-17688	MetaCyc	3.83	3.17	3.69	-7.700e-02		6.46e-01	0.441	45.4%	0.071	1	9	*** 0.00e+00	3.68	9	*** 0.00e+00
279.12376	C15H20O5	[M-H]-	CHO	1.33	1.33	8'-hydroxyabscisate	CPD-7234	PlantCyc|MetaCyc	3.83	3.17	3.69	-7.700e-02		6.46e-01	0.441	45.4%	0.071	1	9	*** 0.00e+00	3.68	9	*** 0.00e+00
279.12376	C15H20O5	[M-H]-	CHO	1.33	1.33	9'-hydroxyabscisate	CPD-7728	PlantCyc|MetaCyc	3.83	3.17	3.69	-7.700e-02		6.46e-01	0.441	45.4%	0.071	1	9	*** 0.00e+00	3.68	9	*** 0.00e+00
279.12376	C15H20O5	[M-H]-	CHO	1.33	1.33	neophaseate	CPD-7729	MetaCyc	3.83	3.17	3.69	-7.700e-02		6.46e-01	0.441	45.4%	0.071	1	9	*** 0.00e+00	3.68	9	*** 0.00e+00
279.12376	C15H20O5	[M-H]-	CHO	1.33	1.33	phaseic acid	CPD-7725	MetaCyc	3.83	3.17	3.69	-7.700e-02		6.46e-01	0.441	45.4%	0.071	1	9	*** 0.00e+00	3.68	9	*** 0.00e+00
281.12416	C11H22O8	[M-H]-	CHO	2	2						1.7	7.721e-01		*** 4.16e-10	0.292	30.71%	0.045	1	9	3.72e-01	3.5	9	*** 3.73e-04
281.13941	C15H22O5	[M-H]-	CHO	1.47	1.47	artemisinin	CPD-7561	PlantCyc|MetaCyc	2.01	2.02	1.58	2.877e-01		** 2.11e-03	0.211	22.7%	0.045	1	9	*** 0.00e+00	3.02	9	*** 1.10e-04
281.13941	C15H22O5	[M-H]-	CHO	1.47	1.47	dihydroxyphaseic acid	CPD-7726	MetaCyc	2.01	2.02	1.58	2.877e-01		** 2.11e-03	0.211	22.7%	0.045	1	9	*** 0.00e+00	3.02	9	*** 1.10e-04
281.13941	C15H22O5	[M-H]-	CHO	1.47	1.47	illudin B	CPD-20147	MetaCyc	2.01	2.02	1.58	2.877e-01		** 2.11e-03	0.211	22.7%	0.045	1	9	*** 0.00e+00	3.02	9	*** 1.10e-04
285.04043	C15H10O6	[M-H]-	CHO	0.667	0.667	(4S)-2,3-dehydroleucopelargonidin	CPD-19725	PlantCyc|MetaCyc		1.95		-9.485e-01		*** 7.06e-04	0.162	18.26%	0.112	3.67	9	*** 2.19e-05	1.69	9	6.25e-01
285.04043	C15H10O6	[M-H]-	CHO	0.667	0.667	1,3,8-trihydroxy-2-methoxyanthraquinone	CPD-9624	PlantCyc|MetaCyc		1.95		-9.485e-01		*** 7.06e-04	0.162	18.26%	0.112	3.67	9	*** 2.19e-05	1.69	9	6.25e-01
285.04043	C15H10O6	[M-H]-	CHO	0.667	0.667	1,6,7,8-tetrahydroxy-2-methylanthraquinone	CPD-9626	PlantCyc|MetaCyc		1.95		-9.485e-01		*** 7.06e-04	0.162	18.26%	0.112	3.67	9	*** 2.19e-05	1.69	9	6.25e-01
285.04043	C15H10O6	[M-H]-	CHO	0.667	0.667	2'-hydroxygenistein	CPD-6641	PlantCyc|MetaCyc		1.95		-9.485e-01		*** 7.06e-04	0.162	18.26%	0.112	3.67	9	*** 2.19e-05	1.69	9	6.25e-01
285.04043	C15H10O6	[M-H]-	CHO	0.667	0.667	3',4',5',6-tetrahydroxyaurone	CPD-13288	MetaCyc		1.95		-9.485e-01		*** 7.06e-04	0.162	18.26%	0.112	3.67	9	*** 2.19e-05	1.69	9	6.25e-01
285.04043	C15H10O6	[M-H]-	CHO	0.667	0.667	aurantinidin	CPD-15048	MetaCyc		1.95		-9.485e-01		*** 7.06e-04	0.162	18.26%	0.112	3.67	9	*** 2.19e-05	1.69	9	6.25e-01
285.04043	C15H10O6	[M-H]-	CHO	0.667	0.667	aureusidin	CPD-2982	PlantCyc|MetaCyc		1.95		-9.485e-01		*** 7.06e-04	0.162	18.26%	0.112	3.67	9	*** 2.19e-05	1.69	9	6.25e-01
285.04043	C15H10O6	[M-H]-	CHO	0.667	0.667	cyanidin	CPD-591	GrapeCyc|PlantCyc		1.95		-9.485e-01		*** 7.06e-04	0.162	18.26%	0.112	3.67	9	*** 2.19e-05	1.69	9	6.25e-01
285.04043	C15H10O6	[M-H]-	CHO	0.667	0.667	fisetin	CPD-13503	MetaCyc		1.95		-9.485e-01		*** 7.06e-04	0.162	18.26%	0.112	3.67	9	*** 2.19e-05	1.69	9	6.25e-01
285.04043	C15H10O6	[M-H]-	CHO	0.667	0.667	kaempferol	CPD1F-90	GrapeCyc|PlantCyc|MetaCyc		1.95		-9.485e-01		*** 7.06e-04	0.162	18.26%	0.112	3.67	9	*** 2.19e-05	1.69	9	6.25e-01
285.04043	C15H10O6	[M-H]-	CHO	0.667	0.667	luteolin	5734-TETRAHYDROXYFLAVONE	PlantCyc|MetaCyc		1.95		-9.485e-01		*** 7.06e-04	0.162	18.26%	0.112	3.67	9	*** 2.19e-05	1.69	9	6.25e-01
285.04043	C15H10O6	[M-H]-	CHO	0.667	0.667	scutellarein	CPD-12726	PlantCyc|MetaCyc		1.95		-9.485e-01		*** 7.06e-04	0.162	18.26%	0.112	3.67	9	*** 2.19e-05	1.69	9	6.25e-01
287.05608	C15H12O6	[M-H]-	CHO	0.8	0.8	(+)-dihydrokaempferol	DIHYDROKAEMPFEROL-CMPD	GrapeCyc|PlantCyc|MetaCyc			1.5	7.553e-02		7.33e-01	0.040	5.74%	0.120	1	9	7.06e-01	2.54	9	** 8.33e-03
287.05608	C15H12O6	[M-H]-	CHO	0.8	0.8	(-)-dihydrokaempferol	CPD-15886	PlantCyc|MetaCyc			1.5	7.553e-02		7.33e-01	0.040	5.74%	0.120	1	9	7.06e-01	2.54	9	** 8.33e-03
287.05608	C15H12O6	[M-H]-	CHO	0.8	0.8	(2R,3S)-2,4',5,7-tetrahydroxyisoflavanone	CPD-3161	MetaCyc			1.5	7.553e-02		7.33e-01	0.040	5.74%	0.120	1	9	7.06e-01	2.54	9	** 8.33e-03
287.05608	C15H12O6	[M-H]-	CHO	0.8	0.8	(2S)-7,3',4',5'-tetrahydroxyflavanone	CPD-19295	MetaCyc			1.5	7.553e-02		7.33e-01	0.040	5.74%	0.120	1	9	7.06e-01	2.54	9	** 8.33e-03
287.05608	C15H12O6	[M-H]-	CHO	0.8	0.8	(2S)-eriodictyol	CPD-6994	GrapeCyc|PlantCyc|MetaCyc			1.5	7.553e-02		7.33e-01	0.040	5.74%	0.120	1	9	7.06e-01	2.54	9	** 8.33e-03
287.05608	C15H12O6	[M-H]-	CHO	0.8	0.8	1-(4-hydroxyphenyl)-3-(2,4,6-trihydroxyphenyl)propane-1,3-dione	CPD-12655	GrapeCyc|PlantCyc|MetaCyc			1.5	7.553e-02		7.33e-01	0.040	5.74%	0.120	1	9	7.06e-01	2.54	9	** 8.33e-03
287.05608	C15H12O6	[M-H]-	CHO	0.8	0.8	2',3,4,4',6'-pentahydroxychalcone	CPD-3021	PlantCyc|MetaCyc			1.5	7.553e-02		7.33e-01	0.040	5.74%	0.120	1	9	7.06e-01	2.54	9	** 8.33e-03
287.05608	C15H12O6	[M-H]-	CHO	0.8	0.8	2,4',5,7-tetrahydroxyisoflavanone	CPD-3161	GrapeCyc|PlantCyc			1.5	7.553e-02		7.33e-01	0.040	5.74%	0.120	1	9	7.06e-01	2.54	9	** 8.33e-03
287.05608	C15H12O6	[M-H]-	CHO	0.8	0.8	2,6,7,4'-tetrahydroxyisoflavanone	CPD-6997	PlantCyc|MetaCyc			1.5	7.553e-02		7.33e-01	0.040	5.74%	0.120	1	9	7.06e-01	2.54	9	** 8.33e-03
287.05608	C15H12O6	[M-H]-	CHO	0.8	0.8	2-[hydroperoxy(4-hydroxyphenyl)methyl]-6-hydroxy-1-benzofuran-3-one	CPD-12032	PlantCyc|MetaCyc			1.5	7.553e-02		7.33e-01	0.040	5.74%	0.120	1	9	7.06e-01	2.54	9	** 8.33e-03
287.05608	C15H12O6	[M-H]-	CHO	0.8	0.8	2-hydroxynaringenin	CPD-15074	GrapeCyc|PlantCyc|MetaCyc			1.5	7.553e-02		7.33e-01	0.040	5.74%	0.120	1	9	7.06e-01	2.54	9	** 8.33e-03
287.05608	C15H12O6	[M-H]-	CHO	0.8	0.8	9-hydroxyrubrofusarin	CPD-18243	MetaCyc			1.5	7.553e-02		7.33e-01	0.040	5.74%	0.120	1	9	7.06e-01	2.54	9	** 8.33e-03
287.05608	C15H12O6	[M-H]-	CHO	0.8	0.8	dalbergioidin	CPD-6646	PlantCyc|MetaCyc			1.5	7.553e-02		7.33e-01	0.040	5.74%	0.120	1	9	7.06e-01	2.54	9	** 8.33e-03
287.05608	C15H12O6	[M-H]-	CHO	0.8	0.8	monodictyphenone	CPD-23470	MetaCyc			1.5	7.553e-02		7.33e-01	0.040	5.74%	0.120	1	9	7.06e-01	2.54	9	** 8.33e-03
287.05945	C12H16O6S	[M-H]-	CHOS	1.33	1.33				2.06	1.64	1.97	5.008e-01		*** 1.14e-06	0.196	21.07%	0.067	2.18	9	*** 1.31e-04	1.32	9	*** 3.52e-04
289.01767	C14H10O5S	[M-H]-	CHOS	0.714	0.714				2.99	2.76	2.62	8.157e-02		7.78e-01	0.226	24.49%	0.117	3.66	9	*** 0.00e+00	1.46	9	*** 3.48e-04
289.07173	C15H14O6	[M-H]-	CHO	0.933	0.933	(+)-catechin	CPD-1961	PlantCyc|MetaCyc	1.69	1.89		1.027e-01		7.94e-01	0.077	9.41%	0.212	1	9	*** 5.29e-04	2.76	9	* 3.53e-02
289.07173	C15H14O6	[M-H]-	CHO	0.933	0.933	(+)-epicatechin	CPD-19100	MetaCyc	1.69	1.89		1.027e-01		7.94e-01	0.077	9.41%	0.212	1	9	*** 5.29e-04	2.76	9	* 3.53e-02
289.07173	C15H14O6	[M-H]-	CHO	0.933	0.933	(-)-catechin	CPD-19097	PlantCyc|MetaCyc	1.69	1.89		1.027e-01		7.94e-01	0.077	9.41%	0.212	1	9	*** 5.29e-04	2.76	9	* 3.53e-02
289.07173	C15H14O6	[M-H]-	CHO	0.933	0.933	(-)-epicatechin	CPD-7630	PlantCyc|MetaCyc	1.69	1.89		1.027e-01		7.94e-01	0.077	9.41%	0.212	1	9	*** 5.29e-04	2.76	9	* 3.53e-02
289.07173	C15H14O6	[M-H]-	CHO	0.933	0.933	(2R,3S,4S)-leucopelargonidin	LEUCOPELARGONIDIN-CMPD	GrapeCyc|PlantCyc|MetaCyc	1.69	1.89		1.027e-01		7.94e-01	0.077	9.41%	0.212	1	9	*** 5.29e-04	2.76	9	* 3.53e-02
289.07173	C15H14O6	[M-H]-	CHO	0.933	0.933	4-coumaroyltriacetate	CPD-6954	MetaCyc	1.69	1.89		1.027e-01		7.94e-01	0.077	9.41%	0.212	1	9	*** 5.29e-04	2.76	9	* 3.53e-02
289.07173	C15H14O6	[M-H]-	CHO	0.933	0.933	griseophenone D	CPD-17788	MetaCyc	1.69	1.89		1.027e-01		7.94e-01	0.077	9.41%	0.212	1	9	*** 5.29e-04	2.76	9	* 3.53e-02
289.07173	C15H14O6	[M-H]-	CHO	0.933	0.933	luteoforol	CPD-11941	GrapeCyc|PlantCyc|MetaCyc	1.69	1.89		1.027e-01		7.94e-01	0.077	9.41%	0.212	1	9	*** 5.29e-04	2.76	9	* 3.53e-02
289.07173	C15H14O6	[M-H]-	CHO	0.933	0.933	p-coumaroyltriacetate	CPD-6954	GrapeCyc|PlantCyc	1.69	1.89		1.027e-01		7.94e-01	0.077	9.41%	0.212	1	9	*** 5.29e-04	2.76	9	* 3.53e-02
289.15909	C13H26N2O3S	[M-H]-	CHNOS	2	2				1.91	1.59	2.18	2.188e-03		9.92e-01	0.154	16.77%	0.045	1.91	9	*** 5.29e-05	1.05	9	*** 1.74e-05
290.97101	C6H4N6O4S	[M+Cl]-	CHNOS	0.667	0.667				1.63			3.705e-01		9.04e-02	0.130	14.66%	0.095	1	9	*** 1.89e-04	2.71	9	*** 3.73e-04
292.14015	C12H23NO7	[M-H]-	CHNO	1.92	1.92	N-(1-deoxy-D-fructos-1-yl)-L-leucine	CPD-25235	MetaCyc			1.66	4.531e-01		** 2.39e-03	0.125	13.75%	0.050	1	9	** 1.59e-03	1.49	9	** 1.70e-03
293.10303	C15H18O6	[M-H]-	CHO	1.2	1.2				1.91		2.42	2.799e+00		* 1.93e-02	0.120	13.44%	0.397	1	9	1.41e-01	2.08	9	** 1.74e-03
293.11427	C14H18N2O5	[M-H]-	CHNO	1.29	1.29	N<sup>β</sup>-L-aspartyl-phenylalanine methyl ester	CPD-8982	MetaCyc	2.24	2.35	1.8	-5.014e-01		* 3.57e-02	0.158	17.16%	0.146	1.95	9	*** 8.15e-06	1	9	** 1.49e-03
293.11427	C14H18N2O5	[M-H]-	CHNO	1.29	1.29	aspartame	CPD-5583	MetaCyc	2.24	2.35	1.8	-5.014e-01		* 3.57e-02	0.158	17.16%	0.146	1.95	9	*** 8.15e-06	1	9	** 1.49e-03
294.11941	C11H21NO8	[M-H]-	CHNO	1.91	1.91						1.87	-1.254e+00		*** 5.80e-08	0.220	22.96%	0.173	1	9	1.64e-01	1	9	** 7.88e-03
296.13506	C11H23NO8	[M-H]-	CHNO	2.09	2.09				2.04	1.97	1.76	2.434e-02		9.25e-01	0.104	11.62%	0.127	1	9	*** 2.06e-05	1.53	9	** 9.39e-03
301.03535	C15H10O7	[M-H]-	CHO	0.667	0.667	8-hydroxy-luteolin	CPD-16763	PlantCyc|MetaCyc	1.52	2.1		-1.125e+00		** 2.16e-03	0.180	19.76%	0.167	1	9	*** 7.27e-06	3.54	9	* 3.06e-02
301.03535	C15H10O7	[M-H]-	CHO	0.667	0.667	8-hydroxykaempferol	CPD-14867	PlantCyc|MetaCyc	1.52	2.1		-1.125e+00		** 2.16e-03	0.180	19.76%	0.167	1	9	*** 7.27e-06	3.54	9	* 3.06e-02
301.03535	C15H10O7	[M-H]-	CHO	0.667	0.667	bracteatin	CPD-3001	PlantCyc|MetaCyc	1.52	2.1		-1.125e+00		** 2.16e-03	0.180	19.76%	0.167	1	9	*** 7.27e-06	3.54	9	* 3.06e-02
301.03535	C15H10O7	[M-H]-	CHO	0.667	0.667	delphinidin	CPD-7090	GrapeCyc|PlantCyc	1.52	2.1		-1.125e+00		** 2.16e-03	0.180	19.76%	0.167	1	9	*** 7.27e-06	3.54	9	* 3.06e-02
301.03535	C15H10O7	[M-H]-	CHO	0.667	0.667	morin	CPD-19531	PlantCyc|MetaCyc	1.52	2.1		-1.125e+00		** 2.16e-03	0.180	19.76%	0.167	1	9	*** 7.27e-06	3.54	9	* 3.06e-02
301.03535	C15H10O7	[M-H]-	CHO	0.667	0.667	quercetin	CPD-520	GrapeCyc|PlantCyc|MetaCyc	1.52	2.1		-1.125e+00		** 2.16e-03	0.180	19.76%	0.167	1	9	*** 7.27e-06	3.54	9	* 3.06e-02
301.03535	C15H10O7	[M-H]-	CHO	0.667	0.667	robustaquinone F	CPD-9620	PlantCyc|MetaCyc	1.52	2.1		-1.125e+00		** 2.16e-03	0.180	19.76%	0.167	1	9	*** 7.27e-06	3.54	9	* 3.06e-02
301.03535	C15H10O7	[M-H]-	CHO	0.667	0.667	tricetin	CPD-12570	PlantCyc|MetaCyc	1.52	2.1		-1.125e+00		** 2.16e-03	0.180	19.76%	0.167	1	9	*** 7.27e-06	3.54	9	* 3.06e-02
301.20202	C16H30O5	[M-H]-	CHO	1.88	1.88					1.52		4.285e-01		1.12e-01	0.161	19.07%	0.114	2.27	9	** 3.10e-03	5.63	9	*** 1.46e-04
303.18129	C15H28O6	[M-H]-	CHO	1.87	1.87					1.66		3.964e-01		*** 8.32e-06	0.181	20.36%	0.049	2.52	9	*** 6.12e-05	3.31	9	** 8.06e-03
306.07650	C10H17N3O6S	[M-H]-	CHNOS	1.7	1.7	a glutathione group	GSH-Group	GrapeCyc|MetaCyc		1.65		-1.220e+00		*** 1.41e-10	0.245	26.31%	0.158	2.59	9	*** 3.73e-04	2.47	9	* 1.02e-02
306.07650	C10H17N3O6S	[M-H]-	CHNOS	1.7	1.7	glutathione	GLUTATHIONE	GrapeCyc|PlantCyc|MetaCyc		1.65		-1.220e+00		*** 1.41e-10	0.245	26.31%	0.158	2.59	9	*** 3.73e-04	2.47	9	* 1.02e-02
307.10344	C12H20O9	[M-H]-	CHO	1.67	1.67						2.06	8.989e-01		*** 3.10e-20	0.342	35.27%	0.041	2.21	9	1.14e-01	1	9	*** 2.20e-06
308.09868	C11H19NO9	[M-H]-	CHNO	1.73	1.73	N-acetyl-α-neuraminate	CPD0-1122	MetaCyc			1.63	-1.138e-01		6.50e-01	0.033	4.45%	0.162	1	9	1.41e-01	1	9	** 6.86e-03
308.09868	C11H19NO9	[M-H]-	CHNO	1.73	1.73	N-acetyl-β-neuraminate	CPD0-1123	MetaCyc			1.63	-1.138e-01		6.50e-01	0.033	4.45%	0.162	1	9	1.41e-01	1	9	** 6.86e-03
308.09868	C11H19NO9	[M-H]-	CHNO	1.73	1.73	aceneuramate	CPD0-2701	MetaCyc			1.63	-1.138e-01		6.50e-01	0.033	4.45%	0.162	1	9	1.41e-01	1	9	** 6.86e-03
310.15072	C12H25NO8	[M-H]-	CHNO	2.08	2.08				1.71	1.81		4.148e-01		* 1.80e-02	0.108	12.18%	0.129	1.99	9	*** 4.98e-04	1	9	* 2.55e-02
311.06196	C10H16O11	[M-H]-	CHO	1.6	1.6				1.64		1.6	6.982e-02		7.26e-01	0.064	7.86%	0.114	1	9	** 1.86e-03	1.93	9	* 2.52e-02
311.09835	C11H20O10	[M-H]-	CHO	1.82	1.82	3-O-β-D-galactopyranosyl-D-arabinose	CPD-3785	MetaCyc		1.53		1.067e-01		3.15e-01	0.114	13.19%	0.060	1	9	*** 6.74e-05	3.16	9	** 4.55e-03
311.09835	C11H20O10	[M-H]-	CHO	1.82	1.82	β-D-apiofuranosyl-(1→6)-D-glucose	CPD-9004	GrapeCyc|PlantCyc		1.53		1.067e-01		3.15e-01	0.114	13.19%	0.060	1	9	*** 6.74e-05	3.16	9	** 4.55e-03
311.09835	C11H20O10	[M-H]-	CHO	1.82	1.82	isoprimeverose	CPD0-1202	MetaCyc		1.53		1.067e-01		3.15e-01	0.114	13.19%	0.060	1	9	*** 6.74e-05	3.16	9	** 4.55e-03
311.09835	C11H20O10	[M-H]-	CHO	1.82	1.82	primeverose	6-O-BETA-D-XYLOPYRANOSYL	GrapeCyc|PlantCyc|MetaCyc		1.53		1.067e-01		3.15e-01	0.114	13.19%	0.060	1	9	*** 6.74e-05	3.16	9	** 4.55e-03
311.09835	C11H20O10	[M-H]-	CHO	1.82	1.82	sambubiose	CPD-25371	MetaCyc		1.53		1.067e-01		3.15e-01	0.114	13.19%	0.060	1	9	*** 6.74e-05	3.16	9	** 4.55e-03
311.09835	C11H20O10	[M-H]-	CHO	1.82	1.82	vicianose	VICIANOSE	GrapeCyc|PlantCyc|MetaCyc		1.53		1.067e-01		3.15e-01	0.114	13.19%	0.060	1	9	*** 6.74e-05	3.16	9	** 4.55e-03
315.10852	C14H20O8	[M-H]-	CHO	1.43	1.43				1.69			-9.309e-01		*** 3.76e-08	0.128	14.4%	0.145	2.68	9	* 1.12e-02	1	9	* 1.90e-02
315.18130	C16H28O6	[M-H]-	CHO	1.75	1.75	geranyl β-D-glucopyranoside	CPD-18262	GrapeCyc|PlantCyc|MetaCyc	1.52		1.56	6.446e-01		* 1.07e-02	0.161	18.09%	0.124	1	9	** 6.75e-03	3.89	9	*** 1.57e-04
317.03027	C15H10O8	[M-H]-	CHO	0.667	0.667	2,2',3-trihydroxy-3'-methoxy-5,5'-dicarboxybiphenyl	CPD-11860	MetaCyc	1.76	2.33		-1.705e-01		6.45e-01	0.153	17.9%	0.182	2.7	9	*** 1.74e-05	4.02	9	* 1.11e-02
317.03027	C15H10O8	[M-H]-	CHO	0.667	0.667	asperthecin	CPD-17878	MetaCyc	1.76	2.33		-1.705e-01		6.45e-01	0.153	17.9%	0.182	2.7	9	*** 1.74e-05	4.02	9	* 1.11e-02
317.03027	C15H10O8	[M-H]-	CHO	0.667	0.667	gossypetin	334578-HEXAHYDROXYFLAVONE	PlantCyc|MetaCyc	1.76	2.33		-1.705e-01		6.45e-01	0.153	17.9%	0.182	2.7	9	*** 1.74e-05	4.02	9	* 1.11e-02
317.03027	C15H10O8	[M-H]-	CHO	0.667	0.667	myricetin	MYRICETIN	GrapeCyc|PlantCyc|MetaCyc	1.76	2.33		-1.705e-01		6.45e-01	0.153	17.9%	0.182	2.7	9	*** 1.74e-05	4.02	9	* 1.11e-02
317.03027	C15H10O8	[M-H]-	CHO	0.667	0.667	quercetagetin	CPD-14866	PlantCyc|MetaCyc	1.76	2.33		-1.705e-01		6.45e-01	0.153	17.9%	0.182	2.7	9	*** 1.74e-05	4.02	9	* 1.11e-02
317.19694	C16H30O6	[M-H]-	CHO	1.88	1.88	(-)-menthyl O-β-D-glucoside	CPD-1910	MetaCyc		1.71		3.679e-01		7.89e-02	0.216	23.77%	0.085	1	9	*** 1.13e-04	5.11	9	*** 0.00e+00
319.08231	C16H16O7	[M-H]-	CHO	1	1	8-O-methyl-5,10-dihydroxy-fusarubinaldehdye	CPD-18185	MetaCyc			1.57	1.600e+00		*** 1.50e-08	0.192	20.76%	0.127	1	9	2.21e-01	2.81	9	*** 7.93e-04
319.08231	C16H16O7	[M-H]-	CHO	1	1	8-O-methylfusarubin	CPD-18187	MetaCyc			1.57	1.600e+00		*** 1.50e-08	0.192	20.76%	0.127	1	9	2.21e-01	2.81	9	*** 7.93e-04
319.08231	C16H16O7	[M-H]-	CHO	1	1	8-O-methylfusarubin alcohol	CPD-18186	MetaCyc			1.57	1.600e+00		*** 1.50e-08	0.192	20.76%	0.127	1	9	2.21e-01	2.81	9	*** 7.93e-04
319.08231	C16H16O7	[M-H]-	CHO	1	1	THN	CPD-19412	MetaCyc			1.57	1.600e+00		*** 1.50e-08	0.192	20.76%	0.127	1	9	2.21e-01	2.81	9	*** 7.93e-04
319.08231	C16H16O7	[M-H]-	CHO	1	1	trans-5-O-(4-coumaroyl)shikimate	CPD-412	GrapeCyc|PlantCyc|MetaCyc			1.57	1.600e+00		*** 1.50e-08	0.192	20.76%	0.127	1	9	2.21e-01	2.81	9	*** 7.93e-04
319.09357	C15H16N2O6	[M-H]-	CHNO	1.07	1.07				2.22	2.46	1.84	8.743e-02		7.25e-01	0.162	17.84%	0.137	2.45	9	*** 4.70e-06	1.57	9	** 1.27e-03
322.09321	C15H17NO7	[M-H]-	CHNO	1.13	1.13						1.72	2.591e-03		9.91e-01	0.075	8.64%	0.030	1	9	* 1.38e-02	1.05	9	*** 2.07e-04
323.11698	C13H24O7S	[M-H]-	CHOS	1.85	1.85						1.71	7.770e-01		*** 8.77e-12	0.231	24.76%	0.048	2.61	9	** 9.39e-03	1.83	9	*** 7.78e-04
323.12485	C15H20N2O6	[M-H]-	CHNO	1.33	1.33				1.7	2.12		1.757e+00		*** 4.58e-40	0.627	63.65%	0.064	4.44	9	*** 0.00e+00	1	9	* 2.23e-02
325.05649	C14H14O9	[M-H]-	CHO	1	1				2.31	1.54	2.42	1.579e-01		1.86e-01	0.137	15.3%	0.089	2.12	9	** 1.81e-03	1.66	9	*** 2.31e-05
325.11401	C12H22O10	[M-H]-	CHO	1.83	1.83	α-D-glucosyl-(1→3)-L-rhamnose	CPD-14087	MetaCyc	1.52		1.53	5.088e-01		*** 7.65e-04	0.155	17.31%	0.085	1	9	*** 7.79e-04	3.52	9	** 1.09e-03
325.11401	C12H22O10	[M-H]-	CHO	1.83	1.83	α-L-fucopyranosyl-(1→6)-D-galactopyranose	CPD-23668	MetaCyc	1.52		1.53	5.088e-01		*** 7.65e-04	0.155	17.31%	0.085	1	9	*** 7.79e-04	3.52	9	** 1.09e-03
325.11401	C12H22O10	[M-H]-	CHO	1.83	1.83	β-D-galactosyl-(1→4)-L-rhamnose	CPD-11607	MetaCyc	1.52		1.53	5.088e-01		*** 7.65e-04	0.155	17.31%	0.085	1	9	*** 7.79e-04	3.52	9	** 1.09e-03
325.11401	C12H22O10	[M-H]-	CHO	1.83	1.83	rutinose	CPD-12733	PlantCyc|MetaCyc	1.52		1.53	5.088e-01		*** 7.65e-04	0.155	17.31%	0.085	1	9	*** 7.79e-04	3.52	9	** 1.09e-03
325.12524	C11H22N2O9	[M-H]-	CHNO	2	2				1.56		1.68	-3.260e-01		1.63e-01	0.068	8.04%	0.187	1	9	** 7.03e-03	1.28	9	* 1.26e-02
325.20203	C18H30O5	[M-H]-	CHO	1.67	1.67	2-(2,8-dihydroxytridecyl)-6-oxopyran-4-olate	CPD-17646	GrapeCyc|PlantCyc|MetaCyc			2.02	5.301e-01		2.10e-01	0.105	12.92%	0.266	3.05	9	1.43e-01	2.85	9	** 1.10e-03
326.99455	C10H12O8S	[M+Cl]-	CHOS	1.2	1.2				1.59		1.6	9.462e-02		6.95e-01	0.116	13.68%	0.068	3.99	9	*** 4.55e-04	1	9	** 3.39e-03
328.05844	C16H15N3OS2	[M-H]-	CHNOS	0.938	0.938					1.81		-1.056e+00		*** 3.93e-11	0.335	34.68%	0.048	2.14	9	*** 0.00e+00	1.38	9	7.59e-01
328.10715	C11H23NO8S	[M-H]-	CHNOS	2.09	2.09				1.84	1.76	1.64	4.424e-01		* 1.86e-02	0.135	14.51%	0.080	1	9	*** 4.87e-05	1	9	*** 5.42e-04
328.15879	C16H27NO4S	[M-H]-	CHNOS	1.69	1.69				1.84		2.36	3.548e-01		*** 2.34e-04	0.229	24.22%	0.026	2.41	9	** 1.09e-03	1	9	*** 0.00e+00
330.10954	C16H17N3O5	[M-H]-	CHNO	1.06	1.06					1.57		8.373e-02		3.53e-01	0.128	14.31%	0.029	2.42	9	*** 5.05e-06	1	9	6.41e-02
331.06706	C13H16O10	[M-H]-	CHO	1.23	1.23	1-O-galloyl-β-D-glucose	1-O-GALLOYL-BETA-D-GLUCOSE	GrapeCyc|PlantCyc|MetaCyc	1.59	1.88		1.364e+00		*** 2.56e-07	0.161	17.76%	0.236	1.17	9	** 1.54e-03	2.83	9	** 1.49e-03
331.06706	C13H16O10	[M-H]-	CHO	1.23	1.23	6-O-galloylglucose	CPD-8948	PlantCyc|MetaCyc	1.59	1.88		1.364e+00		*** 2.56e-07	0.161	17.76%	0.236	1.17	9	** 1.54e-03	2.83	9	** 1.49e-03
331.11630	C22H20OS	[M-H]-	CHOS	0.909	0.909				2.3		2.66	3.252e-01		3.33e-01	0.184	19.67%	0.060	1	9	** 1.42e-03	2	9	*** 0.00e+00
335.08850	C15H16N2O7	[M-H]-	CHNO	1.07	1.07					1.71		-2.681e-01		* 4.28e-02	0.248	27.33%	0.031	4.04	9	*** 0.00e+00	3.46	9	* 1.43e-02
336.10887	C16H19NO7	[M-H]-	CHNO	1.19	1.19	1-O-(indol-3-ylacetyl)-β-D-glucose	CPD-1102	GrapeCyc|PlantCyc|MetaCyc			1.51	8.725e-01		*** 6.20e-10	0.200	21.22%	0.079	1.39	9	6.39e-01	1.38	9	** 7.56e-03
336.10887	C16H19NO7	[M-H]-	CHNO	1.19	1.19	1D-1-O-(indol-3-yl)acetyl-myo-inositol	CPD-165	PlantCyc			1.51	8.725e-01		*** 6.20e-10	0.200	21.22%	0.079	1.39	9	6.39e-01	1.38	9	** 7.56e-03
336.10887	C16H19NO7	[M-H]-	CHNO	1.19	1.19	4-O-(indol-3-ylacetyl)-β-D-glucose	INDOLE-3-ACETYL-BETA-4-D-GLUCOSE	GrapeCyc|PlantCyc|MetaCyc			1.51	8.725e-01		*** 6.20e-10	0.200	21.22%	0.079	1.39	9	6.39e-01	1.38	9	** 7.56e-03
336.10887	C16H19NO7	[M-H]-	CHNO	1.19	1.19	6-O-(indol-3-ylacetyl)-β-D-glucose	INDOLE-3-ACETYL-BETA-6-D-GLUCOSE	GrapeCyc|PlantCyc|MetaCyc			1.51	8.725e-01		*** 6.20e-10	0.200	21.22%	0.079	1.39	9	6.39e-01	1.38	9	** 7.56e-03
336.10887	C16H19NO7	[M-H]-	CHNO	1.19	1.19	N-β-D-glucosyl-(indol-3-yl)acetate	CPD-9567	PlantCyc|MetaCyc			1.51	8.725e-01		*** 6.20e-10	0.200	21.22%	0.079	1.39	9	6.39e-01	1.38	9	** 7.56e-03
336.13001	C13H23NO9	[M-H]-	CHNO	1.77	1.77				1.7		2.03	1.184e+00		*** 4.28e-17	0.385	39.27%	0.046	1	9	** 6.93e-03	1	9	*** 2.81e-05
337.06382	C20H14O3	[M+Cl]-	CHO	0.7	0.7				1.65			-3.499e-01		* 4.89e-02	0.086	9.7%	0.135	1	9	** 1.70e-03	1	9	* 1.95e-02
337.09289	C16H18O8	[M-H]-	CHO	1.12	1.12	4-methylumbelliferyl glucoside	CPD-11641	GrapeCyc|PlantCyc|MetaCyc			1.82	8.443e-01		*** 1.26e-16	0.324	33.31%	0.030	1.49	9	3.61e-01	1	9	*** 1.97e-06
337.09289	C16H18O8	[M-H]-	CHO	1.12	1.12	4-methylumbelliferyl-β-D-galactoside	CPD-20478	MetaCyc			1.82	8.443e-01		*** 1.26e-16	0.324	33.31%	0.030	1.49	9	3.61e-01	1	9	*** 1.97e-06
337.09289	C16H18O8	[M-H]-	CHO	1.12	1.12	trans-5-O-(4-coumaroyl)-D-quinate	4-COUMAROYLQUINATE	GrapeCyc|PlantCyc|MetaCyc			1.82	8.443e-01		*** 1.26e-16	0.324	33.31%	0.030	1.49	9	3.61e-01	1	9	*** 1.97e-06
339.11190	C13H24O8S	[M-H]-	CHOS	1.85	1.85						1.55	3.823e-01		*** 2.84e-07	0.191	20.49%	0.019	1.1	9	7.26e-02	2.14	9	*** 8.44e-05
341.08780	C15H18O9	[M-H]-	CHO	1.2	1.2	1-O-caffeoyl-β-D-glucose	CPD-16550	PlantCyc|MetaCyc	2.11	1.57	1.91	6.173e-02		6.20e-01	0.124	13.91%	0.063	1.79	9	*** 1.85e-04	1.65	9	** 1.30e-03
341.10893	C12H22O11	[M-H]-	CHO	1.83	1.83	4α-mannobiose	CPD-22680	MetaCyc	1.57			-4.123e-02		8.28e-01	0.077	9.28%	0.095	1	9	*** 7.57e-04	2.45	9	* 3.08e-02
341.10893	C12H22O11	[M-H]-	CHO	1.83	1.83	D-glucosyl-α(1→3)- α-D-mannose	CPD-13557	MetaCyc	1.57			-4.123e-02		8.28e-01	0.077	9.28%	0.095	1	9	*** 7.57e-04	2.45	9	* 3.08e-02
341.10893	C12H22O11	[M-H]-	CHO	1.83	1.83	allolactose	ALLOLACTOSE	PlantCyc|MetaCyc	1.57			-4.123e-02		8.28e-01	0.077	9.28%	0.095	1	9	*** 7.57e-04	2.45	9	* 3.08e-02
341.10893	C12H22O11	[M-H]-	CHO	1.83	1.83	α,α-trehalose	TREHALOSE	GrapeCyc|PlantCyc|MetaCyc	1.57			-4.123e-02		8.28e-01	0.077	9.28%	0.095	1	9	*** 7.57e-04	2.45	9	* 3.08e-02
341.10893	C12H22O11	[M-H]-	CHO	1.83	1.83	α,β-trehalose	ALPHABETA-TREHALOSE	MetaCyc	1.57			-4.123e-02		8.28e-01	0.077	9.28%	0.095	1	9	*** 7.57e-04	2.45	9	* 3.08e-02
341.10893	C12H22O11	[M-H]-	CHO	1.83	1.83	α-D-cellobiose	CPD-15976	MetaCyc	1.57			-4.123e-02		8.28e-01	0.077	9.28%	0.095	1	9	*** 7.57e-04	2.45	9	* 3.08e-02
341.10893	C12H22O11	[M-H]-	CHO	1.83	1.83	α-D-glucopyranosyl-(1→2)-D-galactopyranose	CPD0-2536	MetaCyc	1.57			-4.123e-02		8.28e-01	0.077	9.28%	0.095	1	9	*** 7.57e-04	2.45	9	* 3.08e-02
341.10893	C12H22O11	[M-H]-	CHO	1.83	1.83	α-gentiobiose	CPD-16571	MetaCyc	1.57			-4.123e-02		8.28e-01	0.077	9.28%	0.095	1	9	*** 7.57e-04	2.45	9	* 3.08e-02
341.10893	C12H22O11	[M-H]-	CHO	1.83	1.83	α-isomaltose	CPD-16575	MetaCyc	1.57			-4.123e-02		8.28e-01	0.077	9.28%	0.095	1	9	*** 7.57e-04	2.45	9	* 3.08e-02
341.10893	C12H22O11	[M-H]-	CHO	1.83	1.83	α-kojibiose	ALPHA-KOJIBIOSE	MetaCyc	1.57			-4.123e-02		8.28e-01	0.077	9.28%	0.095	1	9	*** 7.57e-04	2.45	9	* 3.08e-02
341.10893	C12H22O11	[M-H]-	CHO	1.83	1.83	α-lactose	Alpha-lactose	PlantCyc|MetaCyc	1.57			-4.123e-02		8.28e-01	0.077	9.28%	0.095	1	9	*** 7.57e-04	2.45	9	* 3.08e-02
341.10893	C12H22O11	[M-H]-	CHO	1.83	1.83	α-maltose	ALPHA-MALTOSE	PlantCyc|MetaCyc	1.57			-4.123e-02		8.28e-01	0.077	9.28%	0.095	1	9	*** 7.57e-04	2.45	9	* 3.08e-02
341.10893	C12H22O11	[M-H]-	CHO	1.83	1.83	α-palatinose	CPD-20123	MetaCyc	1.57			-4.123e-02		8.28e-01	0.077	9.28%	0.095	1	9	*** 7.57e-04	2.45	9	* 3.08e-02
341.10893	C12H22O11	[M-H]-	CHO	1.83	1.83	α1,6-D mannobiose	CPD-13935	GrapeCyc	1.57			-4.123e-02		8.28e-01	0.077	9.28%	0.095	1	9	*** 7.57e-04	2.45	9	* 3.08e-02
341.10893	C12H22O11	[M-H]-	CHO	1.83	1.83	β-D-cellobiose	CELLOBIOSE	PlantCyc|MetaCyc	1.57			-4.123e-02		8.28e-01	0.077	9.28%	0.095	1	9	*** 7.57e-04	2.45	9	* 3.08e-02
341.10893	C12H22O11	[M-H]-	CHO	1.83	1.83	β-D-galactopyranosyl-(1→3)-D-galactopyranose	CPD8J2-19	MetaCyc	1.57			-4.123e-02		8.28e-01	0.077	9.28%	0.095	1	9	*** 7.57e-04	2.45	9	* 3.08e-02
341.10893	C12H22O11	[M-H]-	CHO	1.83	1.83	β-D-galactopyranosyl-(1→6)-D-galactopyranose	CPD-10299	MetaCyc	1.57			-4.123e-02		8.28e-01	0.077	9.28%	0.095	1	9	*** 7.57e-04	2.45	9	* 3.08e-02
341.10893	C12H22O11	[M-H]-	CHO	1.83	1.83	β-D-glucosyl-(1→4)-D-mannose	CPD-221	MetaCyc	1.57			-4.123e-02		8.28e-01	0.077	9.28%	0.095	1	9	*** 7.57e-04	2.45	9	* 3.08e-02
341.10893	C12H22O11	[M-H]-	CHO	1.83	1.83	β-D-mannopyranosyl-(1→4)-α-D-mannopyranose	CPD-16554	MetaCyc	1.57			-4.123e-02		8.28e-01	0.077	9.28%	0.095	1	9	*** 7.57e-04	2.45	9	* 3.08e-02
341.10893	C12H22O11	[M-H]-	CHO	1.83	1.83	β-D-mannopyranosyl-(1→4)-β-D-mannopyranose	CPD-16553	MetaCyc	1.57			-4.123e-02		8.28e-01	0.077	9.28%	0.095	1	9	*** 7.57e-04	2.45	9	* 3.08e-02
341.10893	C12H22O11	[M-H]-	CHO	1.83	1.83	β-D-mannosyl-(1→4)-D-glucose	CPD-14017	MetaCyc	1.57			-4.123e-02		8.28e-01	0.077	9.28%	0.095	1	9	*** 7.57e-04	2.45	9	* 3.08e-02
341.10893	C12H22O11	[M-H]-	CHO	1.83	1.83	β-gentiobiose	CPD-3605	PlantCyc|MetaCyc	1.57			-4.123e-02		8.28e-01	0.077	9.28%	0.095	1	9	*** 7.57e-04	2.45	9	* 3.08e-02
341.10893	C12H22O11	[M-H]-	CHO	1.83	1.83	β-isomaltose	CPD-1243	MetaCyc	1.57			-4.123e-02		8.28e-01	0.077	9.28%	0.095	1	9	*** 7.57e-04	2.45	9	* 3.08e-02
341.10893	C12H22O11	[M-H]-	CHO	1.83	1.83	β-kojibiose	BETA-KOJIBIOSE	MetaCyc	1.57			-4.123e-02		8.28e-01	0.077	9.28%	0.095	1	9	*** 7.57e-04	2.45	9	* 3.08e-02
341.10893	C12H22O11	[M-H]-	CHO	1.83	1.83	β-lactose	CPD-15971	MetaCyc	1.57			-4.123e-02		8.28e-01	0.077	9.28%	0.095	1	9	*** 7.57e-04	2.45	9	* 3.08e-02
341.10893	C12H22O11	[M-H]-	CHO	1.83	1.83	β-leucrose	CPD-15715	MetaCyc	1.57			-4.123e-02		8.28e-01	0.077	9.28%	0.095	1	9	*** 7.57e-04	2.45	9	* 3.08e-02
341.10893	C12H22O11	[M-H]-	CHO	1.83	1.83	β-maltose	CPD-15717	GrapeCyc|PlantCyc|MetaCyc	1.57			-4.123e-02		8.28e-01	0.077	9.28%	0.095	1	9	*** 7.57e-04	2.45	9	* 3.08e-02
341.10893	C12H22O11	[M-H]-	CHO	1.83	1.83	β-maltulose	CPD-15714	MetaCyc	1.57			-4.123e-02		8.28e-01	0.077	9.28%	0.095	1	9	*** 7.57e-04	2.45	9	* 3.08e-02
341.10893	C12H22O11	[M-H]-	CHO	1.83	1.83	β-palatinose	CPD-230	MetaCyc	1.57			-4.123e-02		8.28e-01	0.077	9.28%	0.095	1	9	*** 7.57e-04	2.45	9	* 3.08e-02
341.10893	C12H22O11	[M-H]-	CHO	1.83	1.83	epilactose	CPD-16557	MetaCyc	1.57			-4.123e-02		8.28e-01	0.077	9.28%	0.095	1	9	*** 7.57e-04	2.45	9	* 3.08e-02
341.10893	C12H22O11	[M-H]-	CHO	1.83	1.83	fagopyritol A1	CPD-8257	PlantCyc	1.57			-4.123e-02		8.28e-01	0.077	9.28%	0.095	1	9	*** 7.57e-04	2.45	9	* 3.08e-02
341.10893	C12H22O11	[M-H]-	CHO	1.83	1.83	fagopyritol B1	CPD-8253	PlantCyc	1.57			-4.123e-02		8.28e-01	0.077	9.28%	0.095	1	9	*** 7.57e-04	2.45	9	* 3.08e-02
341.10893	C12H22O11	[M-H]-	CHO	1.83	1.83	galactinol	CPD-458	GrapeCyc|PlantCyc	1.57			-4.123e-02		8.28e-01	0.077	9.28%	0.095	1	9	*** 7.57e-04	2.45	9	* 3.08e-02
341.10893	C12H22O11	[M-H]-	CHO	1.83	1.83	inulobiose	INULOBIOSE	MetaCyc	1.57			-4.123e-02		8.28e-01	0.077	9.28%	0.095	1	9	*** 7.57e-04	2.45	9	* 3.08e-02
341.10893	C12H22O11	[M-H]-	CHO	1.83	1.83	isogalactinol	CPDQT-235	MetaCyc	1.57			-4.123e-02		8.28e-01	0.077	9.28%	0.095	1	9	*** 7.57e-04	2.45	9	* 3.08e-02
341.10893	C12H22O11	[M-H]-	CHO	1.83	1.83	lactulose	CPD-3561	MetaCyc	1.57			-4.123e-02		8.28e-01	0.077	9.28%	0.095	1	9	*** 7.57e-04	2.45	9	* 3.08e-02
341.10893	C12H22O11	[M-H]-	CHO	1.83	1.83	laminaribiose	CPD-10703	MetaCyc	1.57			-4.123e-02		8.28e-01	0.077	9.28%	0.095	1	9	*** 7.57e-04	2.45	9	* 3.08e-02
341.10893	C12H22O11	[M-H]-	CHO	1.83	1.83	levanbiose	CPD-13567	MetaCyc	1.57			-4.123e-02		8.28e-01	0.077	9.28%	0.095	1	9	*** 7.57e-04	2.45	9	* 3.08e-02
341.10893	C12H22O11	[M-H]-	CHO	1.83	1.83	mannosylfructose	CPD-10684	MetaCyc	1.57			-4.123e-02		8.28e-01	0.077	9.28%	0.095	1	9	*** 7.57e-04	2.45	9	* 3.08e-02
341.10893	C12H22O11	[M-H]-	CHO	1.83	1.83	melibiose	MELIBIOSE	PlantCyc|MetaCyc	1.57			-4.123e-02		8.28e-01	0.077	9.28%	0.095	1	9	*** 7.57e-04	2.45	9	* 3.08e-02
341.10893	C12H22O11	[M-H]-	CHO	1.83	1.83	nigerose	3-BETA-D-GLUCOSYLGLUCOSE	MetaCyc	1.57			-4.123e-02		8.28e-01	0.077	9.28%	0.095	1	9	*** 7.57e-04	2.45	9	* 3.08e-02
341.10893	C12H22O11	[M-H]-	CHO	1.83	1.83	sophorose	CPD-13242	MetaCyc	1.57			-4.123e-02		8.28e-01	0.077	9.28%	0.095	1	9	*** 7.57e-04	2.45	9	* 3.08e-02
341.10893	C12H22O11	[M-H]-	CHO	1.83	1.83	sucrose	SUCROSE	GrapeCyc|PlantCyc|MetaCyc	1.57			-4.123e-02		8.28e-01	0.077	9.28%	0.095	1	9	*** 7.57e-04	2.45	9	* 3.08e-02
341.10893	C12H22O11	[M-H]-	CHO	1.83	1.83	trehalulose	CPD-15713	MetaCyc	1.57			-4.123e-02		8.28e-01	0.077	9.28%	0.095	1	9	*** 7.57e-04	2.45	9	* 3.08e-02
341.10893	C12H22O11	[M-H]-	CHO	1.83	1.83	turanose	CPD-13399	MetaCyc	1.57			-4.123e-02		8.28e-01	0.077	9.28%	0.095	1	9	*** 7.57e-04	2.45	9	* 3.08e-02
347.05546	C12H16N2O8S	[M-H]-	CHNOS	1.33	1.33				1.61		2.25	5.144e-01		*** 8.13e-06	0.156	17.42%	0.075	1	9	5.67e-02	3.36	9	*** 9.99e-05
347.11700	C15H24O7S	[M-H]-	CHOS	1.6	1.6						1.65	6.374e-01		*** 1.97e-12	0.280	29.44%	0.040	1	9	*** 2.50e-04	2.92	9	*** 3.79e-05
348.11225	C14H23NO7S	[M-H]-	CHNOS	1.64	1.64				1.71	2.09		-3.733e-01		* 2.86e-02	0.174	18.88%	0.067	1	9	*** 0.00e+00	2.53	9	* 2.97e-02
349.09289	C17H18O8	[M-H]-	CHO	1.06	1.06						2.31	2.159e+00		*** 5.12e-08	0.326	34.01%	0.100	1	9	7.49e-01	3.18	9	*** 0.00e+00
350.16091	C18H25NO6	[M-H]-	CHNO	1.39	1.39	(+)-7-epi-12-hydroxy-12-oxojasmonoyl-L-isoleucine	CPD-19812	GrapeCyc|PlantCyc|MetaCyc	2.88	2.64	2.93	-7.918e-01		*** 1.08e-08	0.435	44.62%	0.051	1.18	9	*** 0.00e+00	2.77	9	*** 0.00e+00
351.08287	C18H20O3S	[M+Cl]-	CHOS	1.11	1.11						1.54	-8.566e-01		*** 1.56e-07	0.131	14.12%	0.076	1	9	7.44e-01	1	9	* 1.87e-02
352.17656	C18H27NO6	[M-H]-	CHNO	1.5	1.5					2.03		-5.750e-01		*** 4.16e-10	0.515	52.38%	0.010	2.82	9	*** 0.00e+00	1	9	7.72e-01
353.03061	C11H18N2O5S3	[M-H]-	CHNOS	1.64	1.64				1.51	1.54		-3.401e-01		3.08e-01	0.085	9.64%	0.145	1.15	9	** 4.77e-03	1	9	2.04e-01
353.12757	C14H26O8S	[M-H]-	CHOS	1.86	1.86				1.63		2.24	7.615e-01		*** 6.53e-08	0.401	41.71%	0.036	1	9	** 4.70e-03	4.73	9	*** 0.00e+00
353.14533	C14H26O10	[M-H]-	CHO	1.86	1.86	2-((6-O-(β-D-apiofuranosyl)β-D-glucopyranosyl)oxy)propane	CPD-15066	MetaCyc	1.76		1.98	7.554e-01		*** 1.92e-13	0.260	27.79%	0.057	2.43	9	*** 4.21e-04	2.73	9	*** 3.04e-04
389.12209	C14H26O10	[M+Cl]-	CHO	1.86	1.86	2-((6-O-(β-D-apiofuranosyl)β-D-glucopyranosyl)oxy)propane	CPD-15066	MetaCyc	2.07		2.79	1.007e+00		*** 1.21e-05	0.239	24.96%	0.082	1.57	9	* 3.61e-02	1	9	*** 0.00e+00
355.10346	C16H20O9	[M-H]-	CHO	1.25	1.25	1-O-feruloyl-β-D-glucose	CPD-15281	PlantCyc|MetaCyc	1.87	1.86		8.113e-01		*** 1.02e-12	0.234	25.1%	0.092	2.14	9	*** 1.06e-04	2.47	9	** 7.28e-03
391.08016	C16H20O9	[M+Cl]-	CHO	1.25	1.25	1-O-feruloyl-β-D-glucose	CPD-15281	PlantCyc|MetaCyc	1.64		1.7	1.233e+00		*** 2.21e-17	0.314	32.24%	0.087	1	9	** 8.18e-03	1.29	9	** 2.35e-03
358.11437	C15H21NO9	[M-H]-	CHNO	1.4	1.4				1.56			-2.335e-01		** 4.19e-03	0.155	16.85%	0.027	1	9	*** 2.53e-05	2.18	9	** 1.14e-03
358.95848	C10H8N4O5S3	[M-H]-	CHNOS	0.8	0.8				1.57	1.7		7.290e-02		7.19e-01	0.106	12.2%	0.076	1	9	*** 2.04e-05	2.4	9	* 1.67e-02
360.12999	C15H23NO9	[M-H]-	CHNO	1.53	1.53				2.01	2	1.62	-8.196e-01		*** 3.69e-06	0.220	23.79%	0.129	2.99	9	*** 1.28e-04	1.72	9	* 1.79e-02
361.03942	C10H14N6O5S2	[M-H]-	CHNOS	1.4	1.4					1.67		-1.794e-01		1.83e-01	0.081	9.19%	0.050	1	9	*** 8.73e-06	1	9	3.59e-01
363.11983	C17H20N2O7	[M-H]-	CHNO	1.18	1.18				1.88	1.67	1.55	-3.846e-01		*** 3.30e-04	0.204	21.66%	0.032	1.68	9	*** 0.00e+00	1.32	9	** 2.63e-03
364.17657	C19H27NO6	[M-H]-	CHNO	1.42	1.42						2.16	5.414e-01		*** 1.93e-06	0.294	31.6%	0.027	3.2	9	** 9.35e-03	3.69	9	*** 0.00e+00
365.13547	C17H22N2O7	[M-H]-	CHNO	1.29	1.29				2.04	2.22	1.67	7.367e-02		7.25e-01	0.170	19.01%	0.097	2.39	9	*** 2.90e-06	2.74	9	** 3.27e-03
366.08306	C16H17NO9	[M-H]-	CHNO	1.06	1.06				1.54		2.13	5.465e-01		*** 1.94e-07	0.224	24.16%	0.055	3.07	9	** 4.07e-03	1.52	9	*** 8.55e-04
366.10892	C11H21N5O7S	[M-H]-	CHNOS	1.91	1.91					1.5		-6.397e-01		** 3.79e-03	0.057	6.91%	0.182	1.31	9	** 5.13e-03	1	9	3.93e-01
366.11945	C17H21NO8	[M-H]-	CHNO	1.24	1.24				1.71		2.49	1.969e+00		*** 2.56e-15	0.311	32.51%	0.202	2.4	9	9.41e-02	1.77	9	*** 5.88e-05
402.09616	C17H21NO8	[M+Cl]-	CHNO	1.24	1.24						1.95	1.773e+00		*** 7.72e-12	0.306	31.66%	0.121	2.02	9	3.75e-01	1	9	*** 3.98e-05
367.13985	C18H24O8	[M-H]-	CHO	1.33	1.33						1.92	9.430e-01		*** 7.16e-12	0.188	19.76%	0.071	1	9	3.98e-01	1	9	*** 2.55e-05
367.16100	C15H28O10	[M-H]-	CHO	1.87	1.87	(2S)-((6-O-(β-D-apiofuranosyl)β-D-glucopyranosyl)oxy)butane	CPD-15071	MetaCyc		1.65		1.778e+00		*** 9.38e-32	0.492	50.34%	0.083	1.95	9	*** 3.70e-04	2.88	9	* 3.23e-02
368.12371	C14H27N3O2S2	[M+Cl]-	CHNOS	1.93	1.93						2.04	1.794e+00		*** 4.69e-14	0.308	32.05%	0.123	2.49	9	1.67e-01	1	9	*** 4.91e-05
371.14782	C15H28O8	[M+Cl]-	CHO	1.87	1.87						1.75	6.275e-03		9.83e-01	0.071	8.56%	0.062	1.87	9	1.73e-01	1	9	*** 8.46e-05
371.17115	C18H28O8	[M-H]-	CHO	1.56	1.56						1.65	2.562e-01		*** 9.64e-04	0.123	13.56%	0.021	1.15	9	1.53e-01	1.53	9	*** 7.05e-05
373.25958	C20H38O6	[M-H]-	CHO	1.9	1.9				1.71	1.72		2.329e-01		1.04e-01	0.211	23%	0.052	1	9	*** 3.97e-06	4.08	9	*** 3.51e-06
378.17699	C16H29NO9	[M-H]-	CHNO	1.81	1.81					1.54		-2.408e-01		** 2.16e-03	0.239	25.31%	0.013	2.79	9	*** 0.00e+00	1	9	* 2.58e-02
382.11438	C17H21NO9	[M-H]-	CHNO	1.24	1.24						2.13	9.350e-01		*** 1.33e-13	0.247	25.89%	0.067	1.98	9	3.19e-01	1	9	*** 7.39e-05
383.14601	C17H24N2O8	[M-H]-	CHNO	1.41	1.41				2.41	2.56	2.1	-8.015e-01		*** 8.44e-06	0.252	26.71%	0.165	1.82	9	*** 8.04e-06	2.22	9	*** 4.01e-04
383.19231	C16H32O10	[M-H]-	CHO	2	2				1.59		1.58	4.108e-01		* 1.03e-02	0.137	15.54%	0.091	1	9	*** 9.84e-04	3.26	9	** 2.68e-03
385.15038	C18H26O9	[M-H]-	CHO	1.44	1.44				2.48	2.18	2.65	-9.599e-01		*** 2.34e-13	0.393	40.13%	0.064	1.65	9	*** 0.00e+00	1	9	*** 0.00e+00
385.18682	C19H30O8	[M-H]-	CHO	1.58	1.58						1.52	-1.287e-01		1.82e-01	0.089	10.98%	0.055	2.2	9	* 2.96e-02	2.51	9	** 2.14e-03
421.16355	C19H30O8	[M+Cl]-	CHO	1.58	1.58				1.57		1.84	3.779e-01		5.42e-01	0.049	6%	0.125	1	9	1.33e-01	1	9	*** 5.76e-04
386.14570	C17H25NO9	[M-H]-	CHNO	1.47	1.47					1.56		-1.136e-02		9.43e-01	0.099	11.88%	0.072	1.48	9	** 1.19e-03	3.06	9	* 1.31e-02
387.11444	C13H24O13	[M-H]-	CHO	1.85	1.85				1.79	1.55	1.53	-1.109e-02		9.64e-01	0.090	10.49%	0.080	1	9	*** 1.78e-04	2.26	9	* 1.41e-02
387.20247	C19H32O8	[M-H]-	CHO	1.68	1.68				1.77		1.81	5.244e-02		6.13e-01	0.115	12.73%	0.041	1.45	9	*** 8.55e-04	1	9	*** 7.48e-05
393.04970	C14H18O11S	[M-H]-	CHOS	1.29	1.29				1.83		1.88	2.780e-01		9.60e-02	0.134	15.15%	0.050	1.87	9	** 2.78e-03	2.3	9	*** 5.51e-05
395.19231	C17H32O10	[M-H]-	CHO	1.88	1.88					1.55		6.676e-01		*** 1.14e-11	0.222	24.29%	0.062	2.43	9	*** 2.43e-04	3.31	9	* 2.18e-02
395.20514	C25H32O2S	[M-H]-	CHOS	1.28	1.28						1.57	7.817e-02		9.09e-01	0.061	7.81%	0.143	1	9	7.54e-01	2.71	9	** 1.17e-03
399.15084	C15H28O12	[M-H]-	CHO	1.87	1.87				2.07	1.8	2.19	1.010e+00		*** 1.69e-14	0.325	33.31%	0.064	1	9	*** 8.88e-06	1	9	*** 9.98e-06
400.14360	C18H27NO7S	[M-H]-	CHNOS	1.5	1.5						2.75	3.264e-01		*** 2.98e-04	0.369	38.84%	0.016	2.69	9	** 6.82e-03	4	9	*** 0.00e+00
401.10898	C17H22O11	[M-H]-	CHO	1.29	1.29				1.55		1.55	9.167e-01		*** 1.71e-13	0.201	21.47%	0.113	2.22	9	* 1.60e-02	1	9	** 6.49e-03
401.14535	C18H26O10	[M-H]-	CHO	1.44	1.44	benzyl 6-O-β-D-apiofuranosyl-β-D-glucopyranoside	CPD-14739	GrapeCyc|PlantCyc		1.61		7.801e-01		*** 2.12e-11	0.182	20.14%	0.080	2.86	9	*** 7.26e-04	2.14	9	2.96e-01
401.14535	C18H26O10	[M-H]-	CHO	1.44	1.44	benzyl acuminose	CPD-14739	MetaCyc		1.61		7.801e-01		*** 2.12e-11	0.182	20.14%	0.080	2.86	9	*** 7.26e-04	2.14	9	2.96e-01
401.14535	C18H26O10	[M-H]-	CHO	1.44	1.44	benzyl alcohol 6-O-β-D-xylopyranosyl-β-D-glucopyranoside	CPD-14734	GrapeCyc|PlantCyc		1.61		7.801e-01		*** 2.12e-11	0.182	20.14%	0.080	2.86	9	*** 7.26e-04	2.14	9	2.96e-01
401.14535	C18H26O10	[M-H]-	CHO	1.44	1.44	benzyl β-primeveroside	CPD-14734	MetaCyc		1.61		7.801e-01		*** 2.12e-11	0.182	20.14%	0.080	2.86	9	*** 7.26e-04	2.14	9	2.96e-01
403.04704	C13H20O10S	[M+Cl]-	CHOS	1.54	1.54				1.52	1.85		-3.652e-03		9.91e-01	0.098	11.17%	0.090	1	9	*** 9.30e-06	1.72	9	6.85e-02
403.16101	C18H28O10	[M-H]-	CHO	1.56	1.56				2.06	1.85	2.27	-1.264e+00		*** 1.03e-17	0.423	43.05%	0.065	1.22	9	*** 1.68e-05	1.25	9	*** 2.31e-05
405.17665	C18H30O10	[M-H]-	CHO	1.67	1.67				1.97	1.95	1.76	9.567e-01		*** 7.08e-18	0.327	34.52%	0.065	2.66	9	*** 1.42e-05	3.08	9	*** 3.73e-04
407.18090	C32H24	[M-H]-	n.d.	0.75	0.75						1.71	6.409e-01		*** 1.43e-14	0.307	32.25%	0.025	1	9	* 3.67e-02	3.62	9	*** 1.99e-05
408.15118	C16H27NO11	[M-H]-	CHNO	1.69	1.69	linustatin	CPD-14594	PlantCyc|MetaCyc	2.09	1.88	2.06	-9.867e-02		5.49e-01	0.219	23.37%	0.041	2.67	9	*** 0.00e+00	1	9	*** 4.07e-06
409.16168	C19H26N2O8	[M-H]-	CHNO	1.37	1.37					1.55		-2.796e-01		4.94e-01	0.137	15.75%	0.206	1.18	9	** 4.40e-03	3.91	9	*** 1.66e-04
409.18682	C21H30O8	[M-H]-	CHO	1.43	1.43					1.85		-1.571e-01		1.16e-01	0.285	29.73%	0.013	2.5	9	*** 0.00e+00	1	9	*** 9.73e-04
413.16650	C16H30O12	[M-H]-	CHO	1.88	1.88				1.64	1.92		1.718e+00		*** 3.28e-29	0.491	50.27%	0.085	1.94	9	*** 2.31e-05	2.97	9	* 2.77e-02
413.18174	C20H30O9	[M-H]-	CHO	1.5	1.5				1.56			-7.165e-03		9.66e-01	0.140	15.67%	0.032	1	9	*** 9.32e-06	2.95	9	** 1.69e-03
415.16101	C19H28O10	[M-H]-	CHO	1.47	1.47	2-phenylethyl 6-O-β-D-xylopyranosyl-β-D-glucopyranoside	CPD-14735	GrapeCyc|PlantCyc		1.67		-7.439e-01		*** 6.20e-12	0.228	24.41%	0.062	3.31	9	*** 2.36e-05	1	9	9.57e-02
415.16101	C19H28O10	[M-H]-	CHO	1.47	1.47	2-phenylethyl β-primeveroside	CPD-14735	MetaCyc		1.67		-7.439e-01		*** 6.20e-12	0.228	24.41%	0.062	3.31	9	*** 2.36e-05	1	9	9.57e-02
416.19265	C19H31NO9	[M-H]-	CHNO	1.63	1.63						2.11	6.886e-01		*** 1.92e-13	0.428	44.3%	0.018	1.28	9	8.80e-01	4.16	9	*** 0.00e+00
417.15334	C16H30O10	[M+Cl]-	CHO	1.88	1.88						1.5	9.738e-01		*** 2.77e-14	0.277	29%	0.073	1.28	9	* 3.41e-02	2.18	9	* 1.44e-02
421.17158	C18H30O11	[M-H]-	CHO	1.67	1.67					1.54		5.342e-01		*** 2.95e-08	0.181	20.32%	0.064	2.21	9	*** 7.38e-04	3.63	9	** 1.28e-03
423.06032	C15H20O12S	[M-H]-	CHOS	1.33	1.33						1.73	2.972e-02		8.28e-01	0.122	14.3%	0.053	2.22	9	** 8.28e-03	2.85	9	*** 1.52e-04
423.18724	C18H32O11	[M-H]-	CHO	1.78	1.78				1.72	1.88	1.54	1.210e+00		*** 6.95e-23	0.413	42.98%	0.059	2.53	9	*** 1.61e-05	3.69	9	*** 1.65e-04
424.07811	C12H19N5O10S	[M-H]-	CHNOS	1.58	1.58						2.14	1.597e+00		*** 8.77e-13	0.347	35.86%	0.107	2.54	9	8.50e-02	1	9	*** 2.04e-05
425.02899	C8H18N4O12S2	[M-H]-	CHNOS	2.25	2.25					1.6		-1.325e-02		9.76e-01	0.064	7.83%	0.119	1	9	*** 3.02e-04	1.77	9	1.98e-01
425.18175	C21H30O9	[M-H]-	CHO	1.43	1.43	β-D-glucopyranosyl abscisate	CPD-7727	GrapeCyc|PlantCyc|MetaCyc	3.12	2.62	3.2	1.479e-01		3.29e-01	0.279	28.99%	0.092	1.87	9	*** 0.00e+00	1	9	*** 0.00e+00
461.15847	C21H30O9	[M+Cl]-	CHO	1.43	1.43	β-D-glucopyranosyl abscisate	CPD-7727	GrapeCyc|PlantCyc|MetaCyc	3.08	2.25	3.26	4.256e-01		** 7.52e-03	0.295	30.54%	0.083	1.48	9	*** 0.00e+00	1.17	9	*** 0.00e+00
425.19149	C32H26O	[M-H]-	CHO	0.812	0.812						1.54	9.300e-01		*** 6.39e-16	0.345	36.14%	0.041	1	9	* 4.77e-02	4.36	9	*** 0.00e+00
425.20288	C18H34O11	[M-H]-	CHO	1.89	1.89					1.59		4.634e-01		*** 9.66e-07	0.198	21.59%	0.054	1	9	*** 2.63e-05	3.69	9	*** 5.22e-04
426.13168	C22H25N3O2S2	[M-H]-	CHNOS	1.14	1.14					1.74		-1.388e+00		*** 9.59e-13	0.327	33.97%	0.093	1.69	9	*** 2.98e-05	2.22	9	2.39e-01
427.18215	C17H32O12	[M-H]-	CHO	1.88	1.88				1.61	1.67		9.862e-01		*** 2.39e-13	0.273	29.2%	0.096	2.42	9	*** 2.45e-04	3.35	9	* 1.01e-02
427.19741	C21H32O9	[M-H]-	CHO	1.52	1.52				2.3	1.84	2.23	9.255e-02		4.45e-01	0.198	21.41%	0.062	1.42	9	*** 1.20e-05	2.55	9	*** 3.57e-06
429.15459	C18H26N4O6	[M+Cl]-	CHNO	1.44	1.44				2.65	3.57		-1.188e+00		*** 1.29e-04	0.362	38.1%	0.140	2.48	9	*** 0.00e+00	3.88	9	* 1.34e-02
429.17667	C20H30O10	[M-H]-	CHO	1.5	1.5				2.04		2.72	-4.383e-01		*** 3.27e-05	0.224	23.73%	0.069	2.29	9	* 1.03e-02	1	9	*** 0.00e+00
429.21306	C21H34O9	[M-H]-	CHO	1.62	1.62				1.98	1.91	1.7	2.260e-01		6.63e-02	0.187	21.11%	0.087	3.09	9	*** 1.20e-05	3.32	9	*** 3.48e-04
431.19230	C20H32O10	[M-H]-	CHO	1.6	1.6				1.71		1.58	-2.683e-02		8.56e-01	0.100	12.27%	0.088	2.63	9	** 2.14e-03	2.64	9	** 7.59e-03
433.14826	C16H30O11	[M+Cl]-	CHO	1.88	1.88						1.62	7.706e-01		*** 1.93e-10	0.205	22.05%	0.061	1.83	9	4.18e-01	2.13	9	** 3.88e-03
433.20798	C20H34O10	[M-H]-	CHO	1.7	1.7				1.71		1.63	-1.949e-01		6.70e-02	0.108	12.58%	0.068	2.94	9	** 1.14e-03	1	9	** 1.27e-03
435.09670	C17H24O11S	[M-H]-	CHOS	1.41	1.41				1.61			-7.044e-01		*** 4.88e-06	0.159	17.61%	0.070	2.72	9	*** 2.13e-04	1.32	9	1.95e-01
435.12972	C21H24O10	[M-H]-	CHO	1.14	1.14	nothofagin	CPD-20010	GrapeCyc|PlantCyc|MetaCyc		1.69		1.044e-01		7.26e-01	0.046	6.07%	0.148	1	9	** 1.03e-03	1.96	9	4.18e-01
435.12972	C21H24O10	[M-H]-	CHO	1.14	1.14	phlorizin	CPD-12447	GrapeCyc|PlantCyc|MetaCyc		1.69		1.044e-01		7.26e-01	0.046	6.07%	0.148	1	9	** 1.03e-03	1.96	9	4.18e-01
436.17600	C17H31N3O8S	[M-H]-	CHNOS	1.82	1.82					1.69		-1.297e+00		*** 8.03e-11	0.279	29.55%	0.123	2.27	9	*** 1.96e-04	2.45	9	9.42e-02
437.20290	C19H34O11	[M-H]-	CHO	1.79	1.79					1.5		2.631e-01		** 3.30e-03	0.119	13.7%	0.059	1	9	*** 1.20e-04	3.3	9	** 6.54e-03
441.10470	C20H26O7S2	[M-H]-	CHOS	1.3	1.3					1.76		-3.574e-01		* 1.63e-02	0.086	9.68%	0.095	1	9	*** 5.75e-05	1	9	2.49e-01
441.17669	C21H30O10	[M-H]-	CHO	1.43	1.43				3.09	2.66	3.06	-4.562e-01		*** 7.09e-04	0.412	42.54%	0.050	1	9	*** 0.00e+00	3.9	9	*** 0.00e+00
441.19781	C18H34O12	[M-H]-	CHO	1.89	1.89				1.88	2.04		5.167e-01		*** 3.62e-05	0.209	23.06%	0.091	2.21	9	*** 1.61e-05	3.77	9	*** 9.86e-04
443.10180	C19H24O10S	[M-H]-	CHOS	1.26	1.26						1.5	-1.501e-03		9.92e-01	0.096	11.77%	0.034	1	9	* 3.43e-02	4.17	9	*** 6.70e-04
443.17710	C17H32O13	[M-H]-	CHO	1.88	1.88				1.61		1.58	8.865e-01		*** 4.72e-14	0.220	23.49%	0.085	2.21	9	** 2.51e-03	1.58	9	** 8.18e-03
443.19234	C21H32O10	[M-H]-	CHO	1.52	1.52				2.92	2.46	2.71	2.042e-01		1.07e-01	0.288	30.7%	0.085	2.34	9	*** 0.00e+00	3.56	9	*** 0.00e+00
479.16909	C21H32O10	[M+Cl]-	CHO	1.52	1.52				2.16		2.37	5.112e-01		* 1.43e-02	0.193	20.5%	0.061	1.78	9	** 3.81e-03	1	9	*** 0.00e+00
445.18469	C18H34O10	[M+Cl]-	CHO	1.89	1.89						1.7	3.540e-01		* 1.30e-02	0.181	20.14%	0.073	1	9	* 2.50e-02	4.19	9	*** 0.00e+00
445.19653	C35H26	[M-H]-	n.d.	0.743	0.743				2.89	2.48	2.69	2.303e-01		7.43e-02	0.333	34.73%	0.054	1.23	9	*** 0.00e+00	3.24	9	*** 0.00e+00
445.20798	C21H34O10	[M-H]-	CHO	1.62	1.62				2.28	2.16	1.89	-1.847e-01		8.82e-02	0.245	26.72%	0.057	2.59	9	*** 0.00e+00	3.7	9	*** 3.24e-05
446.16685	C19H29NO11	[M-H]-	CHNO	1.53	1.53						1.63	4.748e-01		*** 7.68e-10	0.275	29.61%	0.024	2.39	9	1.35e-01	3.99	9	*** 4.22e-06
447.09335	C21H20O11	[M-H]-	CHO	0.952	0.952	aureusidin 6-O-glucoside	CPD-8634	GrapeCyc|PlantCyc|MetaCyc	1.64	1.58		-2.570e+00		*** 2.38e-10	0.243	25.97%	0.401	2.87	9	** 4.45e-03	1.81	9	3.51e-01
447.09335	C21H20O11	[M-H]-	CHO	0.952	0.952	cyanidin 5-O-β-D-glucoside	CPD-7386	PlantCyc	1.64	1.58		-2.570e+00		*** 2.38e-10	0.243	25.97%	0.401	2.87	9	** 4.45e-03	1.81	9	3.51e-01
447.09335	C21H20O11	[M-H]-	CHO	0.952	0.952	cyanidin-3-O-β-D-galactoside	CPD-14998	PlantCyc|MetaCyc	1.64	1.58		-2.570e+00		*** 2.38e-10	0.243	25.97%	0.401	2.87	9	** 4.45e-03	1.81	9	3.51e-01
447.09335	C21H20O11	[M-H]-	CHO	0.952	0.952	cyanidin-3-O-β-D-glucoside	CPD1F-766	GrapeCyc|PlantCyc	1.64	1.58		-2.570e+00		*** 2.38e-10	0.243	25.97%	0.401	2.87	9	** 4.45e-03	1.81	9	3.51e-01
447.09335	C21H20O11	[M-H]-	CHO	0.952	0.952	isoorientin	ISOORIENTIN	PlantCyc|MetaCyc	1.64	1.58		-2.570e+00		*** 2.38e-10	0.243	25.97%	0.401	2.87	9	** 4.45e-03	1.81	9	3.51e-01
447.09335	C21H20O11	[M-H]-	CHO	0.952	0.952	kaempferol 3-O-β-D-galactoside	CPD-7260	PlantCyc|MetaCyc	1.64	1.58		-2.570e+00		*** 2.38e-10	0.243	25.97%	0.401	2.87	9	** 4.45e-03	1.81	9	3.51e-01
447.09335	C21H20O11	[M-H]-	CHO	0.952	0.952	kaempferol 3-O-β-D-glucoside	CPD1F-453	GrapeCyc|PlantCyc|MetaCyc	1.64	1.58		-2.570e+00		*** 2.38e-10	0.243	25.97%	0.401	2.87	9	** 4.45e-03	1.81	9	3.51e-01
447.09335	C21H20O11	[M-H]-	CHO	0.952	0.952	kaempferol 7-O-glucoside	CPD-8007	PlantCyc	1.64	1.58		-2.570e+00		*** 2.38e-10	0.243	25.97%	0.401	2.87	9	** 4.45e-03	1.81	9	3.51e-01
447.09335	C21H20O11	[M-H]-	CHO	0.952	0.952	luteolin 4'-O-β-D-glucoside	CPD-25365	MetaCyc	1.64	1.58		-2.570e+00		*** 2.38e-10	0.243	25.97%	0.401	2.87	9	** 4.45e-03	1.81	9	3.51e-01
447.09335	C21H20O11	[M-H]-	CHO	0.952	0.952	luteolin 7-O-β-D-glucoside	LUTEOLIN-7-O-BETA-D-GLUCOSIDE	PlantCyc|MetaCyc	1.64	1.58		-2.570e+00		*** 2.38e-10	0.243	25.97%	0.401	2.87	9	** 4.45e-03	1.81	9	3.51e-01
447.09335	C21H20O11	[M-H]-	CHO	0.952	0.952	orientin	CPD-15083	PlantCyc|MetaCyc	1.64	1.58		-2.570e+00		*** 2.38e-10	0.243	25.97%	0.401	2.87	9	** 4.45e-03	1.81	9	3.51e-01
447.09335	C21H20O11	[M-H]-	CHO	0.952	0.952	quercetin 3-O-rhamnoside	CPD-8013	PlantCyc|MetaCyc	1.64	1.58		-2.570e+00		*** 2.38e-10	0.243	25.97%	0.401	2.87	9	** 4.45e-03	1.81	9	3.51e-01
447.09335	C21H20O11	[M-H]-	CHO	0.952	0.952	quercitrin	QUERCITRIN	MetaCyc	1.64	1.58		-2.570e+00		*** 2.38e-10	0.243	25.97%	0.401	2.87	9	** 4.45e-03	1.81	9	3.51e-01
447.15086	C19H28O12	[M-H]-	CHO	1.47	1.47					1.6		1.108e+00		*** 1.29e-13	0.227	24.52%	0.097	2.69	9	** 1.42e-03	2.18	9	2.50e-01
448.18250	C19H31NO11	[M-H]-	CHNO	1.63	1.63						2.06	3.570e-01		1.82e-01	0.080	9.13%	0.069	1	9	4.92e-01	1	9	*** 9.76e-06
449.10900	C21H22O11	[M-H]-	CHO	1.05	1.05	2',3,4,4',6'-pentahydroxychalcone 4'-O-β-D-glucoside	CPD-8633	GrapeCyc|PlantCyc|MetaCyc		1.52		1.011e-01		6.64e-01	0.064	9.09%	0.304	3.22	9	* 2.26e-02	3.04	9	1.39e-01
449.10900	C21H22O11	[M-H]-	CHO	1.05	1.05	2-[hydroperoxy-(4-glucosyl-hydroxyphenyl)methyl]-6-hydroxy-1-benzofuran-3-one	CPD-17478	PlantCyc|MetaCyc		1.52		1.011e-01		6.64e-01	0.064	9.09%	0.304	3.22	9	* 2.26e-02	3.04	9	1.39e-01
449.10900	C21H22O11	[M-H]-	CHO	1.05	1.05	3-C-glucosyl-2,4,4',6-tetrahydroxydibenzoylmethane	CPD-15088	GrapeCyc|MetaCyc		1.52		1.011e-01		6.64e-01	0.064	9.09%	0.304	3.22	9	* 2.26e-02	3.04	9	1.39e-01
449.10900	C21H22O11	[M-H]-	CHO	1.05	1.05	6-C-glucosyl-2-hydroxynaringenin	CPD-20015	GrapeCyc|PlantCyc|MetaCyc		1.52		1.011e-01		6.64e-01	0.064	9.09%	0.304	3.22	9	* 2.26e-02	3.04	9	1.39e-01
449.10900	C21H22O11	[M-H]-	CHO	1.05	1.05	eriodictyol 7-O-β-D-glucoside	CPD-25366	MetaCyc		1.52		1.011e-01		6.64e-01	0.064	9.09%	0.304	3.22	9	* 2.26e-02	3.04	9	1.39e-01
449.23929	C21H38O10	[M-H]-	CHO	1.81	1.81					1.66		-1.400e-01		3.81e-01	0.090	10.66%	0.070	1	9	*** 5.17e-05	2.73	9	1.61e-01
450.19160	C18H33N3O8S	[M-H]-	CHNOS	1.83	1.83					1.91		-1.238e+00		*** 2.38e-08	0.260	27.72%	0.107	2.37	9	*** 7.54e-06	2.42	9	8.11e-02
451.21860	C20H36O11	[M-H]-	CHO	1.8	1.8				1.61			-1.492e-01		1.62e-01	0.107	13%	0.068	2.65	9	** 1.20e-03	2.85	9	* 1.18e-02
453.23421	C20H38O11	[M-H]-	CHO	1.9	1.9	octyl β-1,6-D-galactofuranosyl-α-D-glucopyranoside	CPD0-1049	MetaCyc	1.57	1.55		1.415e-01		2.58e-01	0.133	15.71%	0.075	2.66	9	*** 4.51e-04	3.36	9	** 3.53e-03
455.19230	C22H32O10	[M-H]-	CHO	1.46	1.46				1.83		1.81	8.038e-02		5.02e-01	0.143	15.76%	0.032	2.27	9	*** 2.10e-04	1	9	*** 2.15e-05
455.21347	C19H36O12	[M-H]-	CHO	1.9	1.9				1.94	2.14		6.157e-01		*** 6.11e-05	0.222	23.9%	0.107	1	9	*** 3.57e-06	3.65	9	*** 3.99e-04
457.17160	C21H30O11	[M-H]-	CHO	1.43	1.43	O-methyl-4-O-[α-L-rhamnopyranosyl-(1→3)-2-O-methyl-α-L-rhamnopyranosyl]-hydroxybenzoate	CPD-18688	MetaCyc		1.6		6.720e-02		5.49e-01	0.115	13.43%	0.054	2.34	9	*** 5.10e-05	2.19	9	5.20e-02
457.17160	C21H30O11	[M-H]-	CHO	1.43	1.43	eugenol O-β-D-xylopyranosyl-(1→6)-O-β-D-glucopyranoside	CPD-14737	PlantCyc		1.6		6.720e-02		5.49e-01	0.115	13.43%	0.054	2.34	9	*** 5.10e-05	2.19	9	5.20e-02
457.17160	C21H30O11	[M-H]-	CHO	1.43	1.43	eugenol β-primeveroside	CPD-14737	MetaCyc		1.6		6.720e-02		5.49e-01	0.115	13.43%	0.054	2.34	9	*** 5.10e-05	2.19	9	5.20e-02
457.19270	C18H34O13	[M-H]-	CHO	1.89	1.89				1.64	1.62		6.007e-01		*** 8.03e-08	0.207	22.69%	0.061	2.11	9	*** 1.63e-04	3.27	9	** 4.71e-03
457.20800	C22H34O10	[M-H]-	CHO	1.54	1.54				1.61			-1.331e-01		2.06e-01	0.113	12.57%	0.038	1	9	*** 4.22e-06	1.65	9	* 2.02e-02
458.15794	C23H29N3O3S2	[M-H]-	CHNOS	1.26	1.26					1.95		-1.037e+00		*** 5.36e-10	0.315	32.47%	0.050	1	9	*** 0.00e+00	1.52	9	7.54e-01
459.17202	C17H32O14	[M-H]-	CHO	1.88	1.88				1.57			-3.993e-01		*** 4.69e-04	0.137	15.22%	0.074	1	9	*** 1.23e-04	2.34	9	** 8.37e-03
459.18730	C21H32O11	[M-H]-	CHO	1.52	1.52				2.78	2.39	2.66	-1.002e-01		4.18e-01	0.307	32.27%	0.053	1.27	9	*** 0.00e+00	3.36	9	*** 0.00e+00
461.10901	C22H22O11	[M-H]-	CHO	1	1	isoscoparine	ISOSCOPARIN	MetaCyc			1.85	4.673e+00		*** 8.11e-10	0.450	46.36%	0.298	1	9	5.33e-01	4.21	9	*** 0.00e+00
461.10901	C22H22O11	[M-H]-	CHO	1	1	kaempferide 3-O-glucoside	CPD-14961	PlantCyc			1.85	4.673e+00		*** 8.11e-10	0.450	46.36%	0.298	1	9	5.33e-01	4.21	9	*** 0.00e+00
461.10901	C22H22O11	[M-H]-	CHO	1	1	kaempferide 7-O-glucoside	CPD-14971	MetaCyc			1.85	4.673e+00		*** 8.11e-10	0.450	46.36%	0.298	1	9	5.33e-01	4.21	9	*** 0.00e+00
461.10901	C22H22O11	[M-H]-	CHO	1	1	peonidin-3-O-β-D-glucoside	CPD-19094	MetaCyc			1.85	4.673e+00		*** 8.11e-10	0.450	46.36%	0.298	1	9	5.33e-01	4.21	9	*** 0.00e+00
461.10901	C22H22O11	[M-H]-	CHO	1	1	tectoridin	CPD-21626	MetaCyc			1.85	4.673e+00		*** 8.11e-10	0.450	46.36%	0.298	1	9	5.33e-01	4.21	9	*** 0.00e+00
461.16654	C20H30O12	[M-H]-	CHO	1.5	1.5					1.62		-1.948e-01		7.91e-02	0.096	11.75%	0.083	3.01	9	*** 2.13e-04	2.04	9	4.19e-01
461.20292	C21H34O11	[M-H]-	CHO	1.62	1.62				1.73	1.76		2.831e-02		8.28e-01	0.150	17.15%	0.054	2.73	9	*** 1.20e-05	2.72	9	** 6.49e-03
463.08830	C21H20O12	[M-H]-	CHO	0.952	0.952	bracteatin 6-O-glucoside	CPD-8635	GrapeCyc|PlantCyc|MetaCyc	2.19	1.77		-1.094e+00		*** 1.96e-04	0.140	15.76%	0.446	2.57	9	** 4.94e-03	1.48	9	5.02e-02
463.08830	C21H20O12	[M-H]-	CHO	0.952	0.952	delphinidin-3-O-β-D-glucoside	CPD-7117	GrapeCyc|PlantCyc	2.19	1.77		-1.094e+00		*** 1.96e-04	0.140	15.76%	0.446	2.57	9	** 4.94e-03	1.48	9	5.02e-02
463.08830	C21H20O12	[M-H]-	CHO	0.952	0.952	quercetin 3-O-β-D-galactoside	CPD-13509	MetaCyc	2.19	1.77		-1.094e+00		*** 1.96e-04	0.140	15.76%	0.446	2.57	9	** 4.94e-03	1.48	9	5.02e-02
463.08830	C21H20O12	[M-H]-	CHO	0.952	0.952	quercetin 3-galactoside	CPD-13509	PlantCyc	2.19	1.77		-1.094e+00		*** 1.96e-04	0.140	15.76%	0.446	2.57	9	** 4.94e-03	1.48	9	5.02e-02
463.08830	C21H20O12	[M-H]-	CHO	0.952	0.952	quercetin 4'-O-β-D-glucoside	CPD-11685	MetaCyc	2.19	1.77		-1.094e+00		*** 1.96e-04	0.140	15.76%	0.446	2.57	9	** 4.94e-03	1.48	9	5.02e-02
463.08830	C21H20O12	[M-H]-	CHO	0.952	0.952	quercetin 4'-O-glucoside	CPD-11685	GrapeCyc|PlantCyc	2.19	1.77		-1.094e+00		*** 1.96e-04	0.140	15.76%	0.446	2.57	9	** 4.94e-03	1.48	9	5.02e-02
463.08830	C21H20O12	[M-H]-	CHO	0.952	0.952	quercetin 7-O-glucoside	CPD-8006	GrapeCyc|PlantCyc|MetaCyc	2.19	1.77		-1.094e+00		*** 1.96e-04	0.140	15.76%	0.446	2.57	9	** 4.94e-03	1.48	9	5.02e-02
463.08830	C21H20O12	[M-H]-	CHO	0.952	0.952	quercetin-3-O-β-D-glucoside	CPD1F-437	MetaCyc	2.19	1.77		-1.094e+00		*** 1.96e-04	0.140	15.76%	0.446	2.57	9	** 4.94e-03	1.48	9	5.02e-02
463.08830	C21H20O12	[M-H]-	CHO	0.952	0.952	quercetin-3-glucoside	CPD1F-437	GrapeCyc|PlantCyc	2.19	1.77		-1.094e+00		*** 1.96e-04	0.140	15.76%	0.446	2.57	9	** 4.94e-03	1.48	9	5.02e-02
463.32773	C24H48O8	[M-H]-	CHO	2	2						1.51	-3.717e-04		9.98e-01	0.028	4.35%	0.117	1	9	6.60e-01	1.92	9	* 1.79e-02
465.17430	C27H30O5S	[M-H]-	CHOS	1.11	1.11				1.53		2.12	-2.302e-01		** 9.16e-03	0.207	22.62%	0.025	1	9	* 1.47e-02	4.25	9	*** 0.00e+00
467.11960	C21H24O12	[M-H]-	CHO	1.14	1.14						1.58	1.943e+00		*** 5.02e-15	0.488	50.16%	0.062	1	9	5.87e-01	4.58	9	*** 0.00e+00
467.21348	C20H36O12	[M-H]-	CHO	1.8	1.8	2-(6-methyl)heptanoyl-sucrose	CPD-20289	MetaCyc		1.6		-2.631e-01		** 4.36e-03	0.145	16.5%	0.060	1.38	9	*** 1.33e-04	3.53	9	** 4.42e-03
469.19280	C19H34O13	[M-H]-	CHO	1.79	1.79				1.63	1.54		5.309e-01		*** 7.66e-06	0.175	19.17%	0.068	1.07	9	*** 1.49e-04	3.07	9	** 3.04e-03
471.14500	C13H28N8O7S2	[M-H]-	CHNOS	2.15	2.15						1.73	3.003e+00		*** 9.48e-17	0.508	51.85%	0.126	1	9	5.03e-01	3.28	9	*** 4.46e-04
471.14850	C25H28O7S	[M-H]-	CHOS	1.12	1.12					1.66		-7.015e-01		*** 8.77e-08	0.269	28.15%	0.028	1	9	*** 0.00e+00	2.26	9	4.75e-01
471.18730	C22H32O11	[M-H]-	CHO	1.46	1.46				3.36	2.8	3.36	1.263e-01		4.18e-01	0.296	31.07%	0.101	3.1	9	*** 0.00e+00	1	9	*** 0.00e+00
471.20840	C19H36O13	[M-H]-	CHO	1.9	1.9				1.83	1.91		7.538e-01		*** 5.97e-10	0.257	27.25%	0.072	1	9	*** 4.07e-06	3.12	9	** 1.64e-03
473.09380	C19H22O14	[M-H]-	CHO	1.16	1.16						1.57	9.345e-01		*** 7.69e-16	0.253	26.7%	0.068	1	9	* 3.91e-02	2.65	9	** 9.02e-03
473.11545	C17H30O11S2	[M-H]-	CHOS	1.76	1.76				1.87	2.37		-6.889e-01		*** 5.58e-06	0.224	23.36%	0.081	1	9	*** 0.00e+00	1	9	* 2.55e-02
473.16412	C25H30O7S	[M-H]-	CHOS	1.2	1.2						1.59	5.230e-01		*** 2.17e-05	0.160	18.47%	0.060	1	9	3.75e-01	5.41	9	*** 1.65e-04
473.20295	C22H34O11	[M-H]-	CHO	1.54	1.54				2.01		2.48	4.818e-01		*** 2.73e-06	0.221	23.62%	0.051	2.47	9	** 3.59e-03	1.58	9	*** 9.28e-07
475.12801	C20H28O11S	[M-H]-	CHOS	1.4	1.4						2.6	4.331e-01		* 3.02e-02	0.248	27.15%	0.038	2.02	9	1.06e-01	5.05	9	*** 0.00e+00
475.18222	C21H32O12	[M-H]-	CHO	1.52	1.52				1.53	1.68		-2.690e-02		8.80e-01	0.107	12.46%	0.076	1.44	9	*** 4.87e-05	2.51	9	7.18e-02
475.21860	C22H36O11	[M-H]-	CHO	1.64	1.64				1.66		1.63	2.891e-01		7.31e-02	0.108	12.29%	0.063	1	9	** 1.50e-03	2.13	9	*** 7.83e-04
477.06758	C21H18O13	[M-H]-	CHO	0.857	0.857				1.6			3.712e-02		9.65e-01	0.078	9.9%	0.410	2.43	9	* 4.58e-02	2.41	9	* 4.82e-02
477.16147	C20H30O13	[M-H]-	CHO	1.5	1.5				1.67	1.65		8.479e-02		4.70e-01	0.101	11.79%	0.065	2.16	9	*** 9.93e-05	1.68	9	1.26e-01
513.13821	C20H30O13	[M+Cl]-	CHO	1.5	1.5						1.63	3.038e-01		** 5.91e-03	0.107	12.13%	0.033	1.86	9	7.87e-02	1.3	9	*** 1.65e-04
481.09890	C21H22O13	[M-H]-	CHO	1.05	1.05						1.56	2.129e+00		*** 1.08e-17	0.470	48.35%	0.098	1	9	1.18e-01	4.24	9	*** 0.00e+00
481.13524	C22H26O12	[M-H]-	CHO	1.18	1.18						2.24	1.901e+00		*** 5.85e-24	0.557	56.69%	0.055	1	9	7.06e-01	3.54	9	*** 0.00e+00
485.22408	C20H38O13	[M-H]-	CHO	1.9	1.9				1.53	1.56		-3.019e-02		8.40e-01	0.117	13.79%	0.066	2.22	9	*** 2.12e-04	2.88	9	* 1.14e-02
487.10945	C20H24O14	[M-H]-	CHO	1.2	1.2				1.96		2.04	1.558e-01		9.31e-02	0.135	15.08%	0.049	1.57	9	*** 6.11e-04	2.18	9	*** 2.45e-04
489.19780	C22H34O12	[M-H]-	CHO	1.54	1.54				1.64	1.52		1.827e-01		5.63e-02	0.126	14.15%	0.042	1.73	9	*** 7.05e-05	1.64	9	** 6.82e-03
490.21170	C22H37NO9S	[M-H]-	CHNOS	1.68	1.68				1.77		2.25	1.366e-02		9.45e-01	0.174	18.72%	0.024	2.06	9	** 3.55e-03	1	9	*** 0.00e+00
491.11962	C23H24O12	[M-H]-	CHO	1.04	1.04	eupatolin	CPD-14912	PlantCyc|MetaCyc			2.26	5.261e+00		*** 4.95e-09	0.476	48.92%	0.339	1	9	5.52e-01	4.4	9	*** 0.00e+00
491.11962	C23H24O12	[M-H]-	CHO	1.04	1.04	malvidin 3-O-β-D-glucoside	CPD-15196	MetaCyc			2.26	5.261e+00		*** 4.95e-09	0.476	48.92%	0.339	1	9	5.52e-01	4.4	9	*** 0.00e+00
491.19580	C22H36O10S	[M-H]-	CHOS	1.64	1.64				1.73		1.63	-2.175e-01		1.64e-01	0.146	16.08%	0.042	2.4	9	*** 1.37e-05	1	9	*** 3.73e-04
493.13527	C23H26O12	[M-H]-	CHO	1.13	1.13	mycophenolic acid phenolic glucuronide	CPD-14604	MetaCyc			1.53	3.017e+00		*** 5.97e-10	0.409	42.31%	0.154	1	9	4.87e-01	4.06	9	*** 0.00e+00
529.11202	C23H26O12	[M+Cl]-	CHO	1.13	1.13	mycophenolic acid phenolic glucuronide	CPD-14604	MetaCyc			1.53	2.937e+00		*** 9.97e-07	0.338	35.34%	0.162	1	9	4.67e-01	3.93	9	*** 0.00e+00
493.16930	C28H30O6S	[M-H]-	CHOS	1.07	1.07				1.76		2.19	-2.437e-01		* 2.54e-02	0.199	22.17%	0.033	2.23	9	*** 2.47e-04	3.96	9	*** 5.58e-05
495.07810	C21H20O14	[M-H]-	CHO	0.952	0.952				1.62		1.78	2.522e-01		5.54e-02	0.156	17.68%	0.049	1	9	** 9.98e-03	4.11	9	*** 3.61e-06
495.20850	C21H36O13	[M-H]-	CHO	1.71	1.71	2-(2-methyl)butanoyl-4-isobutanoyl-sucrose	CPD-19615	MetaCyc	1.71	1.73		2.221e-01		* 1.75e-02	0.138	15.02%	0.040	1	9	*** 4.07e-06	1.64	9	* 2.90e-02
495.20850	C21H36O13	[M-H]-	CHO	1.71	1.71	2-isobutanoyl-4-(3-methylbutanoyl)sucrose	CPD-19121	PlantCyc|MetaCyc	1.71	1.73		2.221e-01		* 1.75e-02	0.138	15.02%	0.040	1	9	*** 4.07e-06	1.64	9	* 2.90e-02
495.20850	C21H36O13	[M-H]-	CHO	1.71	1.71	3-isobutanoyl-4-(3-methylbutanoyl)sucrose	CPD-19023	PlantCyc|MetaCyc	1.71	1.73		2.221e-01		* 1.75e-02	0.138	15.02%	0.040	1	9	*** 4.07e-06	1.64	9	* 2.90e-02
495.20850	C21H36O13	[M-H]-	CHO	1.71	1.71	4-isobutanoyl-2-isovaleroyl-sucrose	CPD-22781	MetaCyc	1.71	1.73		2.221e-01		* 1.75e-02	0.138	15.02%	0.040	1	9	*** 4.07e-06	1.64	9	* 2.90e-02
499.14585	C22H28O13	[M-H]-	CHO	1.27	1.27	4-methylumbelliferyl-β-D-cellobioside	CPD-13212	PlantCyc|MetaCyc			1.86	6.300e-01		*** 2.66e-11	0.248	26.77%	0.024	1.41	9	8.19e-01	4.08	9	*** 2.06e-05
499.23980	C21H40O13	[M-H]-	CHO	1.91	1.91					1.52		-1.413e-01		3.49e-01	0.094	10.95%	0.066	1.11	9	*** 7.83e-05	2.28	9	5.20e-02
501.15104	C20H38N2O2S4	[M+Cl]-	CHNOS	1.9	1.9				1.91		2.09	4.432e-01		6.63e-02	0.153	16.65%	0.057	2.04	9	* 1.56e-02	1	9	*** 2.25e-06
503.14080	C21H28O14	[M-H]-	CHO	1.33	1.33				1.51		1.66	4.059e-01		*** 1.95e-04	0.140	15.86%	0.065	1.12	9	* 1.74e-02	3.41	9	** 1.70e-03
507.11460	C23H24O13	[M-H]-	CHO	1.04	1.04	eupatolitin 3-glucoside	CPD-14911	PlantCyc|MetaCyc			1.83	4.212e+00		*** 8.11e-28	0.779	78.52%	0.092	1	9	5.02e-01	4.91	9	*** 0.00e+00
509.13020	C23H26O13	[M-H]-	CHO	1.13	1.13						1.52	3.736e+00		*** 8.44e-13	0.503	51.45%	0.180	1	9	6.05e-01	4.08	9	*** 0.00e+00
509.17000	C21H34O12S	[M-H]-	CHOS	1.62	1.62				2.67	1.85	2.94	-1.884e-01		6.54e-02	0.293	30.63%	0.045	1	9	*** 0.00e+00	2.72	9	*** 0.00e+00
511.14585	C23H28O13	[M-H]-	CHO	1.22	1.22						2.02	1.367e+00		*** 9.24e-14	0.394	40.76%	0.048	1	9	4.39e-01	3.55	9	*** 0.00e+00
511.17990	C28H32O7S	[M-H]-	CHOS	1.14	1.14				2.32	1.91	2.1	3.264e-01		* 2.82e-02	0.186	19.69%	0.058	1	9	*** 3.55e-06	1.4	9	*** 8.35e-05
511.23978	C22H40O13	[M-H]-	CHO	1.82	1.82					1.55		6.101e-01		*** 9.05e-07	0.227	24.79%	0.066	2.52	9	*** 6.13e-05	3.34	9	* 3.43e-02
513.04515	C22H22O8S2	[M+Cl]-	CHOS	1	1				1.92	2.09		-2.798e-01		1.89e-01	0.119	12.99%	0.102	1	9	*** 4.22e-06	1	9	* 3.08e-02
517.17757	C19H34O16	[M-H]-	CHO	1.79	1.79	ciceritol	CPD-8049	PlantCyc|MetaCyc			1.86	-1.729e-02		9.16e-01	0.112	13.86%	0.031	4.32	9	7.74e-02	2.33	9	*** 1.69e-04
521.20302	C26H34O11	[M-H]-	CHO	1.31	1.31	ligstroside	CPD-20220	MetaCyc	1.7		1.83	-2.139e-01		* 1.31e-02	0.137	15.14%	0.048	1.27	9	** 2.03e-03	1.94	9	*** 2.49e-04
557.17977	C26H34O11	[M+Cl]-	CHO	1.31	1.31	ligstroside	CPD-20220	MetaCyc			1.84	2.320e-02		8.85e-01	0.077	8.79%	0.045	1	9	1.92e-01	1	9	*** 1.77e-05
523.14590	C24H28O13	[M-H]-	CHO	1.17	1.17						1.87	3.699e+00		*** 7.48e-09	0.423	43.72%	0.195	1	9	6.47e-01	4.33	9	*** 0.00e+00
523.16700	C21H32O15	[M-H]-	CHO	1.52	1.52				1.58			3.963e-01		*** 7.02e-05	0.129	14.7%	0.044	1.36	9	** 6.74e-03	2.8	9	** 2.03e-03
527.10200	C26H24O10S	[M-H]-	CHOS	0.923	0.923				1.67		1.78	-1.882e-01		1.24e-01	0.079	9.4%	0.086	2.15	9	* 2.76e-02	1	9	** 2.39e-03
537.21105	C24H38O11	[M+Cl]-	CHO	1.58	1.58						1.59	6.140e-01		*** 2.52e-08	0.182	19.48%	0.048	1.87	9	1.22e-01	1	9	*** 3.73e-04
545.19900	C23H34N2O13	[M-H]-	CHNO	1.48	1.48				2.25	2.41		-5.526e-01		** 2.82e-03	0.283	30.11%	0.057	1.93	9	*** 0.00e+00	3.47	9	*** 5.90e-04
546.18310	C23H33NO14	[M-H]-	CHNO	1.44	1.44				1.75		2.47	1.842e+00		*** 5.99e-13	0.281	29.46%	0.182	2.2	9	1.36e-01	1.73	9	*** 6.13e-05
547.20345	C24H36O14	[M-H]-	CHO	1.5	1.5				1.72	1.55		-7.371e-01		*** 1.26e-08	0.309	32.18%	0.029	1.84	9	*** 0.00e+00	1.89	9	** 7.59e-03
547.23990	C25H40O13	[M-H]-	CHO	1.6	1.6	blumenin	CPD-21248	MetaCyc	1.56			6.914e-01		*** 2.27e-12	0.236	25.63%	0.064	2.79	9	*** 3.04e-04	2.89	9	* 1.32e-02
549.21910	C24H38O14	[M-H]-	CHO	1.58	1.58				1.63			2.228e-01		** 7.20e-03	0.181	20.26%	0.033	2.2	9	*** 2.75e-05	3.59	9	** 1.69e-03
549.25550	C25H42O13	[M-H]-	CHO	1.68	1.68				2.15	1.58	2.43	1.023e+00		*** 2.73e-20	0.340	35.17%	0.067	2.4	9	*** 2.19e-04	1	9	*** 9.48e-06
551.22672	C25H40O11	[M+Cl]-	CHO	1.6	1.6						1.72	5.175e-01		*** 2.30e-05	0.189	20.63%	0.036	2.08	9	2.76e-01	2.38	9	*** 4.37e-05
551.30750	C26H48O12	[M-H]-	CHO	1.85	1.85				1.68	1.51		-1.091e-01		2.39e-01	0.140	15.77%	0.038	1.85	9	*** 4.36e-05	2.28	9	** 1.86e-03
559.12266	C17H36N2O10S3	[M+Cl]-	CHNOS	2.12	2.12						2.05	3.579e+00		*** 4.52e-07	0.402	41.73%	0.192	1	9	5.16e-01	4.31	9	*** 0.00e+00
559.23990	C26H40O13	[M-H]-	CHO	1.54	1.54				1.95	1.92	1.75	6.527e-01		*** 3.46e-09	0.266	28.08%	0.063	1	9	*** 0.00e+00	3.02	9	*** 1.16e-04
561.25550	C26H42O13	[M-H]-	CHO	1.61	1.61				1.82	1.75	1.61	4.602e-01		*** 3.63e-07	0.235	25.57%	0.050	2.7	9	*** 6.37e-06	3.17	9	*** 5.29e-04
565.21410	C24H38O15	[M-H]-	CHO	1.58	1.58				2.14	1.81	2.25	-9.168e-01		*** 1.25e-11	0.318	32.77%	0.057	1.38	9	*** 8.91e-06	1.15	9	*** 6.38e-05
567.20860	C27H36O13	[M-H]-	CHO	1.33	1.33				1.53		1.54	-1.677e-01		5.21e-02	0.116	13.19%	0.042	2.51	9	** 2.93e-03	1	9	*** 3.60e-04
567.22970	C24H40O15	[M-H]-	CHO	1.67	1.67				2.09	2.02	1.99	8.390e-01		*** 5.02e-15	0.331	34.87%	0.055	2.09	9	*** 4.79e-06	3.54	9	*** 7.48e-05
569.15140	C25H30O15	[M-H]-	CHO	1.2	1.2						2.01	4.757e+00		*** 1.58e-07	0.424	43.8%	0.278	1	9	6.56e-01	4.17	9	*** 0.00e+00
575.23480	C26H40O14	[M-H]-	CHO	1.54	1.54				2.28	1.87	2.44	4.746e-01		*** 2.12e-06	0.300	31.98%	0.048	2.53	9	*** 0.00e+00	3.76	9	*** 0.00e+00
577.25050	C26H42O14	[M-H]-	CHO	1.61	1.61				1.72		1.58	3.052e-01		** 3.30e-03	0.182	20.52%	0.047	2.91	9	*** 7.05e-05	3.14	9	** 1.52e-03
579.26610	C26H44O14	[M-H]-	CHO	1.69	1.69	2,3-di-isovaleroyl-4-isobutanoyl-sucrose	CPD-22783	MetaCyc	1.62			3.132e-01		** 2.39e-03	0.142	16.07%	0.052	1.97	9	*** 4.34e-04	2.55	9	* 3.78e-02
579.26610	C26H44O14	[M-H]-	CHO	1.69	1.69	3-isobutanoyl-3',4-di(3-methylbutanoyl)sucrose	CPD-19054	PlantCyc|MetaCyc	1.62			3.132e-01		** 2.39e-03	0.142	16.07%	0.052	1.97	9	*** 4.34e-04	2.55	9	* 3.78e-02
585.23223	C18H50N2O10S3	[M+Cl]-	CHNOS	2.78	2.78				1.68		2.41	1.170e+00		*** 2.45e-16	0.400	41%	0.052	2.25	9	1.74e-01	1	9	*** 0.00e+00
585.24030	C24H42O16	[M-H]-	CHO	1.75	1.75				2.41	2.21	2.26	7.409e-01		*** 7.95e-12	0.352	36.95%	0.057	2.62	9	*** 0.00e+00	3.29	9	*** 4.82e-06
589.27705	C23H50N4O7S3	[M-H]-	CHNOS	2.17	2.17					2.38		-4.577e-01		** 4.04e-03	0.325	33.91%	0.036	2.6	9	*** 0.00e+00	1.87	9	*** 6.86e-04
591.22980	C26H40O15	[M-H]-	CHO	1.54	1.54						2.1	-8.391e-01		*** 2.06e-15	0.334	34.72%	0.046	2.31	9	* 1.79e-02	1.81	9	*** 4.83e-05
591.26620	C27H44O14	[M-H]-	CHO	1.63	1.63				2.04	1.93	1.8	-8.988e-02		4.18e-01	0.209	23%	0.048	2.83	9	*** 0.00e+00	2.95	9	*** 1.94e-04
593.24540	C26H42O15	[M-H]-	CHO	1.61	1.61				1.75		1.6	2.192e-01		* 1.32e-02	0.172	19.01%	0.039	3.47	9	*** 1.12e-05	1	9	*** 7.66e-04
595.26110	C26H44O15	[M-H]-	CHO	1.69	1.69				2.01	1.58	2.14	8.440e-01		*** 1.06e-15	0.295	30.74%	0.061	2.48	9	*** 1.03e-04	1	9	*** 4.69e-05
603.20646	C15H36N16O2S3	[M+Cl]-	CHNOS	2.4	2.4				1.64		2.56	7.664e-01		*** 8.20e-12	0.373	38.07%	0.025	1.13	9	2.63e-01	1	9	*** 0.00e+00
605.23559	C22H46N4O9S3	[M-H]-	CHNOS	2.09	2.09				1.81	2.65		3.610e-02		8.80e-01	0.191	20.94%	0.076	2.03	9	*** 0.00e+00	2.69	9	7.58e-02
605.24550	C27H42O15	[M-H]-	CHO	1.56	1.56				2.51	2.06	2.5	2.902e-02		8.65e-01	0.298	31.64%	0.038	2.94	9	*** 0.00e+00	2.56	9	*** 0.00e+00
609.27680	C27H46O15	[M-H]-	CHO	1.7	1.7				1.55	1.66		1.561e-01		2.48e-01	0.137	16.05%	0.078	3.15	9	*** 4.67e-05	2.81	9	* 2.12e-02
611.25600	C26H44O16	[M-H]-	CHO	1.69	1.69				1.6		1.61	8.062e-01		*** 1.07e-16	0.242	25.55%	0.063	2.37	9	** 3.72e-03	1	9	** 2.96e-03
623.25606	C27H44O16	[M-H]-	CHO	1.63	1.63				2.59	2.28	2.32	1.133e-01		4.59e-01	0.209	22.86%	0.095	2.14	9	*** 1.45e-06	3.2	9	*** 4.61e-05
630.14680	C22H37N3O12S3	[M-H]-	CHNOS	1.68	1.68						1.77	1.399e+00		*** 8.12e-14	0.375	38.82%	0.056	1.92	9	7.26e-02	2.29	9	*** 4.05e-04
637.27180	C28H46O16	[M-H]-	CHO	1.64	1.64				2.15	1.77	1.93	-2.308e-01		* 2.33e-02	0.229	24.55%	0.033	2.37	9	*** 0.00e+00	2.17	9	*** 7.48e-05
651.25120	C28H44O17	[M-H]-	CHO	1.57	1.57				1.8		1.92	5.888e-02		6.27e-01	0.218	23.44%	0.023	3.33	9	*** 3.25e-06	1	9	*** 0.00e+00
703.20990	C30H40O19	[M-H]-	CHO	1.33	1.33						1.83	2.419e+00		*** 1.48e-07	0.333	34.83%	0.114	1	9	8.91e-01	3.78	9	*** 0.00e+00
Note: m/z is the mass/charge ratio of the detected negative ion, Formula is the assigned neutral elemental formula, Adduct indicates if the ion has been detected in its deprotonated form (M-H)- or in its chlorinated form (M+H)-, Class indicates the elemental composition of the detected VIP, H/C and O/C ratio correspond to computed elemental ratio, colors used in these columns correspond to chemic…

## Sheet: Table S4
Table S4. Heliothermal and Dryness Indices calculated using the TerraClimate (Abatzoglou et al., 2018) database for a subset of locations in Bourgogne, Bordeaux, Champagne and Uco Valley where grape samples were collected.+2 and +4 averages were obtained from 20 simulated years computed using CMIP5 projections data (Qin et al., 2020).
Scenario	Region	Irrigation	year	HI [°C.days]	DI [mm]
observed	Bordeaux	no	2019	2232	10
observed	Bordeaux	no	2020	2322	100
observed	Bordeaux	no	2021	2075	136
simulated	Bordeaux	no	+2°C average	2427	54
simulated	Bordeaux	no	+4°C average	2909	-37
observed	Bourgogne	no	2019	2007	-18
observed	Bourgogne	no	2020	2086	48
observed	Bourgogne	no	2021	1667	179
simulated	Bourgogne	no	+2°C average	2078	102
simulated	Bourgogne	no	+4°C average	2608	8
observed	Champagne	no	2019	1914	14
observed	Champagne	no	2020	2124	-15
observed	Champagne	no	2021	1694	190
simulated	Champagne	no	+2°C average	2001	89
simulated	Champagne	no	+4°C average	2489	1
observed	Uco Valley	yes	2019	2105	22
observed	Uco Valley	yes	2020	2377	-77
simulated	Uco Valley	no	+2°C average	2397	-130
simulated	Uco Valley	no	+4°C average	2804	-180

## Sheet: Table S5
Table S5. Harvest starting date in Beaune as reported in the Journal "Le Bien Public" website from 2015
YEAR	Beaune Harvest Starting DOY	Beaune Harvest starting date	Source
2015	245	2-sept.	"Le Bien Public" website and (65)
2016	264	20-sept.	"Le Bien Public" website and (65)
2017	244	1-sept.	"Le Bien Public" website and (65)
2018	237	2023-08-25	"Le Bien Public" website and (65)
2019	253	10-sept.	"Le Bien Public" website / Chardonnay white harvest starting date (for still white wines) at Hospices de Beaune
2020	231	2023-08-18	"Le Bien Public" website / Chardonnay white harvest starting date (for still white wines) at Hospices de Beaune
2021	260	17-sept.	"Le Bien Public" website / Chardonnay white harvest starting date (for still white wines) at Hospices de Beaune
2022	241	2023-08-29	"Le Bien Public" website / Chardonnay white harvest starting date (for still white wines) at Hospices de Beaune
2023	249	6-sept.	"Le Bien Public" website / Chardonnay white harvest starting date (for still white wines) at Hospices de Beaune
Le Bien Public website (https://www.bienpublic.com/) screen captures
2015
2016
2017
2018
2019
2020
2021
2022
2023
